# Supplementary material for: Tumour-targeted interleukin-12 and entinostat combination therapy improves cancer survival by reprogramming the tumour immune cell landscape
Source: Nat Commun. 2021 Aug 26;12:5151. doi: 10.1038/s41467-021-25393-x (PMC8390765; doi:10.1038/s41467-021-25393-x)
Supplement: Supplementary file 3 — Supplementary Data 1 [file 41467_2021_25393_MOESM3_ESM.xls]

## Sheet: CD8 Pathway analysis - upregula
Supplementary Data 1. List of GO, KEGG, REACTOME, and HALLMARK pathways upregulated in CD8+ tumor-infiltrating lymphocytes by scRNAseq in mice treated with entinostat + NHS-IL12 versus PBS-treated control tumors as in Fig. 1a on day 21 post-tumor implant. Pathways highlighted in bold are shown in Fig. 4a.
Pathway Name	Category	Pathway Accession Identifier	pval
negative regulation of multi-organism process	GO	GO:0043901	3.9e-07
defense response	GO	GO:0006952	8.36e-07
regulation of multi-organism process	GO	GO:0043900	1.93e-06
HALLMARK_COMPLEMENT	H	M5921	2.33e-06
Viral myocarditis	KEGG	hsa05416	3.81e-06
response to other organism	GO	GO:0051707	5.68e-06
response to external biotic stimulus	GO	GO:0043207	5.68e-06
regulation of DNA binding	GO	GO:0051101	6.13e-06
response to biotic stimulus	GO	GO:0009607	1.16e-05
regulation of symbiosis, encompassing mutualism through parasitism	GO	GO:0043903	1.35e-05
response to interferon-gamma	GO	GO:0034341	1.67e-05
Pertussis	KEGG	ko05133	2.14e-05
serine-type peptidase activity	GO	GO:0008236	2.14e-05
serine hydrolase activity	GO	GO:0017171	2.14e-05
membrane microdomain	GO	GO:0098857	2.2e-05
serine-type endopeptidase activity	GO	GO:0004252	2.61e-05
negative regulation of reproductive process	GO	GO:2000242	2.61e-05
regulation of viral process	GO	GO:0050792	3.25e-05
negative regulation of viral process	GO	GO:0048525	4.01e-05
innate immune response	GO	GO:0045087	4.55e-05
membrane raft	GO	GO:0045121	5.35e-05
negative regulation of viral life cycle	GO	GO:1903901	5.51e-05
response to molecule of bacterial origin	GO	GO:0002237	6.06e-05
negative regulation of viral transcription	GO	GO:0032897	8.4e-05
response to external stimulus	GO	GO:0009605	9.28e-05
regulation of cell-cell adhesion	GO	GO:0022407	9.4e-05
cellular response to molecule of bacterial origin	GO	GO:0071219	0.000118
response to lipopolysaccharide	GO	GO:0032496	0.000119
Extracellular matrix organization	REACTOME	R-HSA-1474244	0.000125
extracellular space	GO	GO:0005615	0.000136
regulation of leukocyte cell-cell adhesion	GO	GO:1903037	0.000163
immune response	GO	GO:0006955	0.000166
Apoptosis	KEGG	ko04210	0.000218
extracellular structure organization	GO	GO:0043062	0.000251
regulation of reproductive process	GO	GO:2000241	0.000251
Chagas disease (American trypanosomiasis)	KEGG	ko05142	0.000259
Herpes simplex infection	KEGG	ko05168	0.000259
response to stress	GO	GO:0006950	0.000267
regulation of cell proliferation	GO	GO:0042127	0.00027
response to virus	GO	GO:0009615	0.000289
regulation of viral life cycle	GO	GO:1903900	0.00029
Natural killer cell mediated cytotoxicity	KEGG	ko04650	0.000328
cellular response to lipopolysaccharide	GO	GO:0071222	0.000328
regulation of hemopoiesis	GO	GO:1903706	0.000331
response to lipid	GO	GO:0033993	0.000334
inflammatory response	GO	GO:0006954	0.000377
Cytokine Signaling in Immune system	REACTOME	R-HSA-1280215	0.000378
cellular response to biotic stimulus	GO	GO:0071216	0.000381
positive regulation of DNA binding	GO	GO:0043388	0.000397
regulation of viral entry into host cell	GO	GO:0046596	0.000397
Collagen degradation	REACTOME	R-HSA-1442490	0.000397
Cell adhesion molecules (CAMs)	KEGG	ko04514	0.000425
positive regulation of B cell mediated immunity	GO	GO:0002714	0.000425
positive regulation of cytokine production	GO	GO:0001819	0.000438
external side of plasma membrane	GO	GO:0009897	0.000439
single organism cell adhesion	GO	GO:0098602	0.000474
Type I diabetes mellitus	KEGG	ko04940	0.000481
Systemic lupus erythematosus	KEGG	ko05322	0.000481
Hypertrophic cardiomyopathy (HCM)	KEGG	ko05410	0.000481
HALLMARK_ALLOGRAFT_REJECTION	H	M5950	0.000494
regulation of response to biotic stimulus	GO	GO:0002831	0.000496
response to bacterium	GO	GO:0009617	0.000504
Toll-like receptor signaling pathway	KEGG	ko04620	0.000561
Rheumatoid arthritis	KEGG	ko05323	0.000561
cellular response to interferon-gamma	GO	GO:0071346	0.000561
response to corticosteroid	GO	GO:0031960	0.000581
response to glucocorticoid	GO	GO:0051384	0.000581
immune system process	GO	GO:0002376	0.000584
HALLMARK_TNFA_SIGNALING_VIA_NFKB	H	M5890	0.000685
regulation of T cell activation	GO	GO:0050863	0.000712
response to drug	GO	GO:0042493	0.000754
defense response to other organism	GO	GO:0098542	0.000754
regulation of cell adhesion	GO	GO:0030155	0.000805
response to cytokine	GO	GO:0034097	0.000827
TNF signaling pathway	KEGG	hsa04668	0.000888
positive regulation of hemopoiesis	GO	GO:1903708	0.00089
cell adhesion	GO	GO:0007155	0.000921
regulation of T cell proliferation	GO	GO:0042129	0.000976
positive regulation of multicellular organismal process	GO	GO:0051240	0.00100402
biological adhesion	GO	GO:0022610	0.0010201
epithelial cell differentiation	GO	GO:0030855	0.00103683
positive regulation of leukocyte differentiation	GO	GO:1902107	0.00103683
Immune System	REACTOME	R-HSA-168256	0.00104457
negative regulation of cell proliferation	GO	GO:0008285	0.00109164
positive regulation of adaptive immune response based on somatic recombination of immune receptors built from immunoglobulin superfamily domains	GO	GO:0002824	0.00113668
Prion diseases	KEGG	ko05020	0.00115562
immunological synapse	GO	GO:0001772	0.00115562
regulation of interleukin-8 production	GO	GO:0032677	0.00115562
Degradation of the extracellular matrix	REACTOME	R-HSA-1474228	0.00115562
positive regulation of leukocyte cell-cell adhesion	GO	GO:1903039	0.00116469
lymphocyte activation	GO	GO:0046649	0.00133052
immune effector process	GO	GO:0002252	0.001351
cell activation	GO	GO:0001775	0.00136125
regulation of lymphocyte proliferation	GO	GO:0050670	0.00138846
response to mechanical stimulus	GO	GO:0009612	0.00150424
Fluid shear stress and atherosclerosis	KEGG	ko05418	0.00150424
HTLV-I infection	KEGG	ko05166	0.00158528
negative regulation of cell differentiation	GO	GO:0045596	0.0016102
positive regulation of interferon-gamma production	GO	GO:0032729	0.00171985
response to type I interferon	GO	GO:0034340	0.00171985
type I interferon signaling pathway	GO	GO:0060337	0.00171985
NF-kappa B signaling pathway	KEGG	hsa04064	0.00171985
leukocyte activation	GO	GO:0045321	0.00181648
regulation of immune system process	GO	GO:0002682	0.00191147
Complement and coagulation cascades	KEGG	ko04610	0.00196192
Allograft rejection	KEGG	ko05330	0.00196192
Staphylococcus aureus infection	KEGG	ko05150	0.00196192
lipopolysaccharide-mediated signaling pathway	GO	GO:0031663	0.00196192
multicellular organism metabolic process	GO	GO:0044236	0.00196192
multicellular organismal macromolecule metabolic process	GO	GO:0044259	0.00196192
positive regulation of neuron death	GO	GO:1901216	0.00196192
positive regulation of adaptive immune response	GO	GO:0002821	0.00210587
extrinsic component of plasma membrane	GO	GO:0019897	0.00210587
regulation of immune response	GO	GO:0050776	0.00216297
adaptive immune response based on somatic recombination of immune receptors built from immunoglobulin superfamily domains	GO	GO:0002460	0.00232985
negative regulation of hemopoiesis	GO	GO:1903707	0.00232985
negative regulation of immune system process	GO	GO:0002683	0.00237724
side of membrane	GO	GO:0098552	0.00237724
regulation of mononuclear cell proliferation	GO	GO:0032944	0.00238529
regulation of leukocyte proliferation	GO	GO:0070663	0.00238529
lymphocyte mediated immunity	GO	GO:0002449	0.00242785
negative regulation of cell-cell adhesion	GO	GO:0022408	0.00242785
positive regulation of ERK1 and ERK2 cascade	GO	GO:0070374	0.00243488
regulation of defense response	GO	GO:0031347	0.00255318
Leishmaniasis	KEGG	ko05140	0.00259306
negative regulation of viral genome replication	GO	GO:0045071	0.00259306
cytokine-mediated signaling pathway	GO	GO:0019221	0.00269251
response to organic cyclic compound	GO	GO:0014070	0.00272266
regulation of response to stress	GO	GO:0080134	0.00273049
regulation of apoptotic process	GO	GO:0042981	0.00290389
regulation of response to external stimulus	GO	GO:0032101	0.00309709
T cell activation	GO	GO:0042110	0.00322665
cell-cell adhesion	GO	GO:0098609	0.00322665
Salmonella infection	KEGG	ko05132	0.00326437
positive regulation of lymphocyte mediated immunity	GO	GO:0002708	0.00326437
cytokine binding	GO	GO:0019955	0.00326437
regulation of viral genome replication	GO	GO:0045069	0.00326437
regulation of defense response to virus	GO	GO:0050688	0.00326437
regulation of response to stimulus	GO	GO:0048583	0.00332674
protein import into nucleus	GO	GO:0006606	0.00363045
leukocyte cell-cell adhesion	GO	GO:0007159	0.00363045
extracellular matrix organization	GO	GO:0030198	0.00363045
protein targeting to nucleus	GO	GO:0044744	0.00363045
single-organism nuclear import	GO	GO:1902593	0.00363045
regulation of multicellular organismal process	GO	GO:0051239	0.00364173
T cell receptor signaling pathway	KEGG	ko04660	0.00375829
protein localization to nucleus	GO	GO:0034504	0.00377139
regulation of cytokine production	GO	GO:0001817	0.00379242
regulation of cell death	GO	GO:0010941	0.00383912
Dilated cardiomyopathy	KEGG	ko05414	0.00387426
immunoglobulin mediated immune response	GO	GO:0016064	0.00387426
B cell mediated immunity	GO	GO:0019724	0.00387426
response to cadmium ion	GO	GO:0046686	0.00387426
HALLMARK_COAGULATION	H	M5946	0.00387426
regulation of cell differentiation	GO	GO:0045595	0.00389158
positive regulation of immune response	GO	GO:0050778	0.00413171
cell surface receptor signaling pathway	GO	GO:0007166	0.00415119
immune system development	GO	GO:0002520	0.0042713
plasma membrane	GO	GO:0005886	0.00427853
Interferon Signaling	REACTOME	R-HSA-913531	0.00428778
response to wounding	GO	GO:0009611	0.00432372
positive regulation of cell-cell adhesion	GO	GO:0022409	0.00458766
wound healing	GO	GO:0042060	0.00458766
regulation of programmed cell death	GO	GO:0043067	0.00458814
regulation of cell activation	GO	GO:0050865	0.00467199
programmed cell death	GO	GO:0012501	0.00485853
adaptive immune response	GO	GO:0002250	0.00497285
positive regulation of cytokine secretion	GO	GO:0050715	0.00508375
positive regulation of calcium ion transport	GO	GO:0051928	0.00508375
regulation of leukocyte differentiation	GO	GO:1902105	0.00518676
cell surface	GO	GO:0009986	0.00543597
regulation of cell migration	GO	GO:0030334	0.00553882
positive regulation of hydrolase activity	GO	GO:0051345	0.00553882
negative regulation of cell adhesion	GO	GO:0007162	0.00557422
single organismal cell-cell adhesion	GO	GO:0016337	0.00557422
negative regulation of cell activation	GO	GO:0050866	0.00557422
Epithelial cell signaling in Helicobacter pylori infection	KEGG	ko05120	0.00566467
Graft-versus-host disease	KEGG	ko05332	0.00566467
Arrhythmogenic right ventricular cardiomyopathy (ARVC)	KEGG	ko05412	0.00566467
enhancer sequence-specific DNA binding	GO	GO:0001158	0.00566467
monocyte chemotaxis	GO	GO:0002548	0.00566467
positive regulation of immunoglobulin mediated immune response	GO	GO:0002891	0.00566467
viral entry into host cell	GO	GO:0046718	0.00566467
mononuclear cell migration	GO	GO:0071674	0.00566467
cell death	GO	GO:0008219	0.00567274
response to abiotic stimulus	GO	GO:0009628	0.00567274
positive regulation of cell differentiation	GO	GO:0045597	0.00568905
NOD-like receptor signaling pathway	KEGG	ko04621	0.00569601
positive regulation of leukocyte mediated immunity	GO	GO:0002705	0.00569601
positive regulation of T cell proliferation	GO	GO:0042102	0.00569601
regulation of alpha-beta T cell activation	GO	GO:0046634	0.00569601
response to interleukin-1	GO	GO:0070555	0.00569601
granulocyte migration	GO	GO:0097530	0.00569601
regulation of myeloid cell differentiation	GO	GO:0045637	0.0057379
response to steroid hormone	GO	GO:0048545	0.0057379
divalent metal ion transport	GO	GO:0070838	0.00583243
divalent inorganic cation transport	GO	GO:0072511	0.00583243
Osteoclast differentiation	KEGG	ko04380	0.00589617
negative regulation of T cell activation	GO	GO:0050868	0.00589617
negative regulation of leukocyte cell-cell adhesion	GO	GO:1903038	0.00589617
HALLMARK_KRAS_SIGNALING_UP	H	M5953	0.00589617
HALLMARK_IL2_STAT5_SIGNALING	H	M5947	0.00593729
regulation of leukocyte activation	GO	GO:0002694	0.00606304
regulation of localization	GO	GO:0032879	0.00622515
regulation of lymphocyte activation	GO	GO:0051249	0.00635455
cell periphery	GO	GO:0071944	0.00636339
positive regulation of cell adhesion	GO	GO:0045785	0.0063992
leukocyte migration	GO	GO:0050900	0.00661805
regulation of binding	GO	GO:0051098	0.00661805
endopeptidase activity	GO	GO:0004175	0.00666963
response to metal ion	GO	GO:0010038	0.00689951
regulation of immune effector process	GO	GO:0002697	0.00701904
positive regulation of response to stimulus	GO	GO:0048584	0.00710082
positive regulation of metabolic process	GO	GO:0009893	0.00725757
positive regulation of immune system process	GO	GO:0002684	0.00746816
cellular response to lipid	GO	GO:0071396	0.00765768
hemopoiesis	GO	GO:0030097	0.00767839
positive regulation of chemokine production	GO	GO:0032722	0.00795222
positive regulation of cytokine biosynthetic process	GO	GO:0042108	0.00795222
HALLMARK_APICAL_JUNCTION	H	M5915	0.00795222
regulation of ion transport	GO	GO:0043269	0.0079556
plasma membrane part	GO	GO:0044459	0.00824577
regulation of metal ion transport	GO	GO:0010959	0.00850451
T cell differentiation	GO	GO:0030217	0.00856137
regulation of calcium ion transport	GO	GO:0051924	0.00856137
positive regulation of macromolecule metabolic process	GO	GO:0010604	0.00862991
response to radiation	GO	GO:0009314	0.00873744
HALLMARK_INFLAMMATORY_RESPONSE	H	M5932	0.00873744
positive regulation of gene expression	GO	GO:0010628	0.00876753
positive regulation of production of molecular mediator of immune response	GO	GO:0002702	0.00900829
regulation of B cell mediated immunity	GO	GO:0002712	0.00900829
regulation of viral transcription	GO	GO:0046782	0.00900829
Th1 and Th2 cell differentiation	KEGG	ko04658	0.00900829
Interleukin-10 signaling	REACTOME	R-HSA-6783783	0.00900829
positive regulation of developmental process	GO	GO:0051094	0.0090164
leukocyte differentiation	GO	GO:0002521	0.00908918
Influenza A	KEGG	ko05164	0.00910585
nuclear import	GO	GO:0051170	0.00910585
regulation of multicellular organismal development	GO	GO:2000026	0.0091883
regulation of cellular component movement	GO	GO:0051270	0.00923684
regulation of cytokine secretion	GO	GO:0050707	0.00928615
negative regulation of extrinsic apoptotic signaling pathway	GO	GO:2001237	0.00928615
regulation of tumor necrosis factor superfamily cytokine production	GO	GO:1903555	0.00928615
Interferon alpha/beta signaling	REACTOME	R-HSA-909733	0.00928615
Interferon gamma signaling	REACTOME	R-HSA-877300	0.00928615
negative regulation of nucleobase-containing compound metabolic process	GO	GO:0045934	0.00988796
negative regulation of cellular process	GO	GO:0048523	0.00989236
molecular function regulator	GO	GO:0098772	0.00998091
multi-organism process	GO	GO:0051704	0.0100167
cellular response to cytokine stimulus	GO	GO:0071345	0.0101117
hematopoietic or lymphoid organ development	GO	GO:0048534	0.010168
regulation of homeostatic process	GO	GO:0032844	0.0101859
positive regulation of cellular component movement	GO	GO:0051272	0.0102681
defense response to bacterium	GO	GO:0042742	0.0104098
negative regulation of lymphocyte activation	GO	GO:0051250	0.0104098
positive regulation of T cell activation	GO	GO:0050870	0.0117934
regulation of ERK1 and ERK2 cascade	GO	GO:0070372	0.0117934
protein import into nucleus, translocation	GO	GO:0000060	0.0124808
sensory perception of mechanical stimulus	GO	GO:0050954	0.0124808
regulation of gliogenesis	GO	GO:0014013	0.0124808
enhancer binding	GO	GO:0035326	0.0124808
ovulation cycle	GO	GO:0042698	0.0124808
protein kinase B signaling	GO	GO:0043491	0.0124808
regulation of erythrocyte differentiation	GO	GO:0045646	0.0124808
movement in host environment	GO	GO:0052126	0.0124808
interferon-gamma-mediated signaling pathway	GO	GO:0060333	0.0124808
positive regulation of nucleic acid-templated transcription	GO	GO:1903508	0.0126793
RNA polymerase II core promoter proximal region sequence-specific DNA binding	GO	GO:0000978	0.0131877
positive regulation of multi-organism process	GO	GO:0043902	0.0131877
negative regulation of growth	GO	GO:0045926	0.0131877
negative regulation of apoptotic signaling pathway	GO	GO:2001234	0.0131877
positive regulation of cell proliferation	GO	GO:0008284	0.0133085
positive regulation of protein phosphorylation	GO	GO:0001934	0.013361
negative regulation of RNA metabolic process	GO	GO:0051253	0.013385
regulation of hydrolase activity	GO	GO:0051336	0.013385
positive regulation of lymphocyte proliferation	GO	GO:0050671	0.0135581
Interleukin-4 and 13 signaling	REACTOME	R-HSA-6785807	0.0135581
negative regulation of homeostatic process	GO	GO:0032845	0.0143134
regulation of T cell differentiation	GO	GO:0045580	0.0143134
negative regulation of binding	GO	GO:0051100	0.0143134
regulation of extrinsic apoptotic signaling pathway	GO	GO:2001236	0.0143134
Rap1 signaling pathway	KEGG	hsa04015	0.0143134
myeloid leukocyte migration	GO	GO:0097529	0.0143134
Toxoplasmosis	KEGG	ko05145	0.0143832
regulation of chemokine production	GO	GO:0032642	0.0143832
regulation of interleukin-1 production	GO	GO:0032652	0.0143832
regulation of interleukin-6 production	GO	GO:0032675	0.0143832
cellular response to organic substance	GO	GO:0071310	0.0147002
positive regulation of reactive oxygen species metabolic process	GO	GO:2000379	0.0147522
regulation of tumor necrosis factor production	GO	GO:0032680	0.0147522
regulation of cytokine biosynthetic process	GO	GO:0042035	0.0147522
granulocyte chemotaxis	GO	GO:0071621	0.0147522
Immunoregulatory interactions between a Lymphoid and a non-Lymphoid cell	REACTOME	R-HSA-198933	0.0147522
IL-17 signaling pathway	KEGG	ko04657	0.0147522
leukocyte mediated immunity	GO	GO:0002443	0.0149563
positive regulation of cell migration	GO	GO:0030335	0.0149763
cellular response to chemical stimulus	GO	GO:0070887	0.0151479
chromatin	GO	GO:0000785	0.0156204
HALLMARK_APOPTOSIS	H	M5902	0.0156204
response to inorganic substance	GO	GO:0010035	0.0161017
epithelium development	GO	GO:0060429	0.0161017
phagocytosis	GO	GO:0006909	0.0162996
positive regulation of mononuclear cell proliferation	GO	GO:0032946	0.0162996
positive regulation of leukocyte proliferation	GO	GO:0070665	0.0162996
membrane region	GO	GO:0098589	0.0164107
negative regulation of transport	GO	GO:0051051	0.0166276
positive regulation of cell motility	GO	GO:2000147	0.0166648
HALLMARK_INTERFERON_GAMMA_RESPONSE	H	M5913	0.0166648
regulation of cell motility	GO	GO:2000145	0.0169507
core promoter proximal region sequence-specific DNA binding	GO	GO:0000987	0.0169799
core promoter proximal region DNA binding	GO	GO:0001159	0.0169799
negative regulation of leukocyte activation	GO	GO:0002695	0.0169799
cellular response to oxidative stress	GO	GO:0034599	0.0169799
response to ketone	GO	GO:1901654	0.0169799
cellular response to oxygen-containing compound	GO	GO:1901701	0.0174093
Signaling by Interleukins	REACTOME	R-HSA-449147	0.0180138
regulation of adaptive immune response	GO	GO:0002819	0.0181255
HALLMARK_HYPOXIA	H	M5891	0.0181255
positive regulation of RNA biosynthetic process	GO	GO:1902680	0.0182255
peptidase activity, acting on L-amino acid peptides	GO	GO:0070011	0.0188086
regulation of GTPase activity	GO	GO:0043087	0.0188086
positive regulation of phosphorylation	GO	GO:0042327	0.0194208
positive regulation of cell death	GO	GO:0010942	0.0195601
positive regulation of cellular metabolic process	GO	GO:0031325	0.019761
regulation of adaptive immune response based on somatic recombination of immune receptors built from immunoglobulin superfamily domains	GO	GO:0002822	0.0203689
extrinsic component of membrane	GO	GO:0019898	0.0203689
regulation of protein localization to nucleus	GO	GO:1900180	0.0203689
positive regulation of protein metabolic process	GO	GO:0051247	0.0206698
positive regulation of locomotion	GO	GO:0040017	0.0208946
positive regulation of transcription from RNA polymerase II promoter	GO	GO:0045944	0.0215053
positive regulation of myeloid cell differentiation	GO	GO:0045639	0.0215849
animal organ development	GO	GO:0048513	0.0215872
peptidase activity	GO	GO:0008233	0.0217567
lymphocyte differentiation	GO	GO:0030098	0.0217567
response to chemical	GO	GO:0042221	0.0219813
positive regulation of RNA metabolic process	GO	GO:0051254	0.0221854
enzyme binding	GO	GO:0019899	0.0224642
regulation of locomotion	GO	GO:0040012	0.0225446
positive regulation of myeloid leukocyte differentiation	GO	GO:0002763	0.0226764
cellular response to metal ion	GO	GO:0071248	0.0226764
Oxytocin signaling pathway	KEGG	hsa04921	0.0226764
tissue development	GO	GO:0009888	0.0227878
glycoprotein binding	GO	GO:0001948	0.023239
negative regulation of peptide secretion	GO	GO:0002792	0.023239
response to amino acid	GO	GO:0043200	0.023239
negative regulation of DNA binding	GO	GO:0043392	0.023239
skin development	GO	GO:0043588	0.023239
negative regulation of sequestering of calcium ion	GO	GO:0051283	0.023239
blood microparticle	GO	GO:0072562	0.023239
regulation of response to oxidative stress	GO	GO:1902882	0.023239
positive regulation of tumor necrosis factor superfamily cytokine production	GO	GO:1903557	0.023239
positive regulation of GTPase activity	GO	GO:0043547	0.0234879
negative regulation of ion transport	GO	GO:0043271	0.0236827
negative regulation of myeloid cell differentiation	GO	GO:0045638	0.0236827
protein tetramerization	GO	GO:0051262	0.0236827
regulation of oxidoreductase activity	GO	GO:0051341	0.0236827
cellular response to interleukin-1	GO	GO:0071347	0.0236827
positive regulation of reactive oxygen species biosynthetic process	GO	GO:1903428	0.0236827
Peptide ligand-binding receptors	REACTOME	R-HSA-375276	0.0236827
response to organic substance	GO	GO:0010033	0.0240853
negative regulation of catabolic process	GO	GO:0009895	0.0244224
multicellular organism reproduction	GO	GO:0032504	0.0244224
positive regulation of defense response	GO	GO:0031349	0.0249913
positive regulation of transcription, DNA-templated	GO	GO:0045893	0.0251565
positive regulation of phosphate metabolic process	GO	GO:0045937	0.0254746
humoral immune response	GO	GO:0006959	0.0255983
regulation of interferon-gamma production	GO	GO:0032649	0.0255983
cellular response to reactive oxygen species	GO	GO:0034614	0.0255983
positive regulation of inflammatory response	GO	GO:0050729	0.0255983
negative regulation of nervous system development	GO	GO:0051961	0.0255983
homeostasis of number of cells	GO	GO:0048872	0.0258805
cell differentiation	GO	GO:0030154	0.0260404
regulation of protein phosphorylation	GO	GO:0001932	0.0264412
regulation of molecular function	GO	GO:0065009	0.0266936
apoptotic process	GO	GO:0006915	0.0271392
regulation of transport	GO	GO:0051049	0.0277098
G-protein coupled receptor signaling pathway	GO	GO:0007186	0.0279406
regulation of sequence-specific DNA binding transcription factor activity	GO	GO:0051090	0.0280814
positive regulation of lymphocyte activation	GO	GO:0051251	0.0280814
negative regulation of multicellular organismal process	GO	GO:0051241	0.0291423
receptor activity	GO	GO:0004872	0.0296356
response to oxygen-containing compound	GO	GO:1901700	0.0298807
positive regulation of phosphorus metabolic process	GO	GO:0010562	0.0301977
positive regulation of cellular protein metabolic process	GO	GO:0032270	0.030304
regulation of developmental process	GO	GO:0050793	0.0304664
response to hormone	GO	GO:0009725	0.0309475
response to stimulus	GO	GO:0050896	0.031082
positive regulation of leukocyte activation	GO	GO:0002696	0.0314874
nuclear chromatin	GO	GO:0000790	0.0315367
regulation of lymphocyte mediated immunity	GO	GO:0002706	0.0315367
positive regulation of kinase activity	GO	GO:0033674	0.032245
positive regulation of protein kinase activity	GO	GO:0045860	0.032245
positive regulation of biological process	GO	GO:0048518	0.0325141
negative regulation of apoptotic process	GO	GO:0043066	0.0331479
regulation of intracellular signal transduction	GO	GO:1902531	0.0342237
positive regulation of cellular amine metabolic process	GO	GO:0033240	0.0344548
regulation of neuron apoptotic process	GO	GO:0043523	0.0344548
ion channel binding	GO	GO:0044325	0.0344548
negative regulation of neurogenesis	GO	GO:0050768	0.0344548
positive regulation of cell activation	GO	GO:0050867	0.0344564
positive regulation of cellular biosynthetic process	GO	GO:0031328	0.0345895
cell-cell junction	GO	GO:0005911	0.0352705
regulation of epithelial cell migration	GO	GO:0010632	0.0362607
regulation of phosphatidylinositol 3-kinase signaling	GO	GO:0014066	0.0362607
neutrophil chemotaxis	GO	GO:0030593	0.0362607
regulation of cell killing	GO	GO:0031341	0.0362607
positive regulation of B cell activation	GO	GO:0050871	0.0362607
response to calcium ion	GO	GO:0051592	0.0362607
neutrophil migration	GO	GO:1990266	0.0362607
Platelet activation	KEGG	hsa04611	0.0362607
AGE-RAGE signaling pathway in diabetic complications	KEGG	ko04933	0.0362607
positive regulation of protein localization to membrane	GO	GO:1905477	0.0362607
positive regulation of biosynthetic process	GO	GO:0009891	0.0363226
negative regulation of cell death	GO	GO:0060548	0.0381711
entry into host	GO	GO:0044409	0.0385258
regulation of cytokine production involved in immune response	GO	GO:0002718	0.0385258
defense response to Gram-positive bacterium	GO	GO:0050830	0.0385258
lysosomal lumen	GO	GO:0043202	0.0385258
regulation of osteoclast differentiation	GO	GO:0045670	0.0385258
entry into cell of other organism involved in symbiotic interaction	GO	GO:0051806	0.0385258
modification by host of symbiont morphology or physiology	GO	GO:0051851	0.0385258
Integrin cell surface interactions	REACTOME	R-HSA-216083	0.0385258
molecular transducer activity	GO	GO:0060089	0.0391993
cell motility	GO	GO:0048870	0.039336
positive regulation of ion transport	GO	GO:0043270	0.0394984
regulation of lymphocyte differentiation	GO	GO:0045619	0.0394984
regulation of B cell activation	GO	GO:0050864	0.0394984
defense response to virus	GO	GO:0051607	0.0394984
transcriptional activator activity, RNA polymerase II transcription regulatory region sequence-specific binding	GO	GO:0001228	0.0394984
regulation of neuron death	GO	GO:1901214	0.0394984
identical protein binding	GO	GO:0042802	0.0396896
Focal adhesion	KEGG	ko04510	0.0403144
Regulation of actin cytoskeleton	KEGG	ko04810	0.0403144
transcriptional activator activity, RNA polymerase II core promoter proximal region sequence-specific binding	GO	GO:0001077	0.0403144
positive regulation of leukocyte migration	GO	GO:0002687	0.0403144
calcium ion transport	GO	GO:0006816	0.0403144
response to light stimulus	GO	GO:0009416	0.0403144
negative regulation of cell projection organization	GO	GO:0031345	0.0403144
regulation of epithelial cell proliferation	GO	GO:0050678	0.0403144
locomotion	GO	GO:0040011	0.0405983
multicellular organismal reproductive process	GO	GO:0048609	0.0406824
positive regulation of nucleobase-containing compound metabolic process	GO	GO:0045935	0.040776
negative regulation of nitrogen compound metabolic process	GO	GO:0051172	0.0407973
cell proliferation	GO	GO:0008283	0.0410909
positive regulation of programmed cell death	GO	GO:0043068	0.0410909
signaling	GO	GO:0023052	0.0412746
single organism signaling	GO	GO:0044700	0.0412746
response to organonitrogen compound	GO	GO:0010243	0.0414333
taxis	GO	GO:0042330	0.0414333
transcription factor activity, RNA polymerase II core promoter proximal region sequence-specific binding	GO	GO:0000982	0.0414364
regulation of autophagy	GO	GO:0010506	0.0414364
positive regulation of MAPK cascade	GO	GO:0043410	0.0453051
regulation of transcription from RNA polymerase II promoter	GO	GO:0006357	0.0456382
signal transduction	GO	GO:0007165	0.0456415
negative regulation of RNA biosynthetic process	GO	GO:1902679	0.0463685
positive regulation of immune effector process	GO	GO:0002699	0.0465882
positive regulation of homeostatic process	GO	GO:0032846	0.0465882
regulation of reactive oxygen species metabolic process	GO	GO:2000377	0.0465882
apoptotic signaling pathway	GO	GO:0097190	0.0465882
negative regulation of programmed cell death	GO	GO:0043069	0.046997
regulation of I-kappaB kinase/NF-kappaB signaling	GO	GO:0043122	0.0473211
cell migration	GO	GO:0016477	0.0474841
Adaptive Immune System	REACTOME	R-HSA-1280218	0.0478152
regulation of production of molecular mediator of immune response	GO	GO:0002700	0.0489282
cytokine activity	GO	GO:0005125	0.0489282
negative regulation of cell development	GO	GO:0010721	0.0489282
rhythmic process	GO	GO:0048511	0.0489282
multicellular organismal homeostasis	GO	GO:0048871	0.0489282
negative regulation of cellular metabolic process	GO	GO:0031324	0.0491113
activation of immune response	GO	GO:0002253	0.0495761
