# Supplementary material for: Tumour-targeted interleukin-12 and entinostat combination therapy improves cancer survival by reprogramming the tumour immune cell landscape
Source: Nat Commun. 2021 Aug 26;12:5151. doi: 10.1038/s41467-021-25393-x (PMC8390765; doi:10.1038/s41467-021-25393-x)
Supplement: Supplementary file 4 — Supplementary Data 2 [file 41467_2021_25393_MOESM4_ESM.xls]

## Sheet: Neutrophils Combo vs PBS - upre
Supplementary Data 2. List of GO, KEGG, REACTOME, and HALLMARK pathways upregulated in tumor-infiltrating neutrophils identified by scRNAseq in mice treated with entinostat + NHS-IL12 versus PBS-treated control tumors as in Fig. 1a on day 21 post-tumor implant. Pathways highlighted in bold are shown in Fig. 5f.
Pathway Name	Category	Pathway Accession Identifier	pval
HALLMARK_INTERFERON_GAMMA_RESPONSE	H	M5913	2.45647e-10
HALLMARK_INTERFERON_ALPHA_RESPONSE	H	M5911	7.8883e-07
response to biotic stimulus	GO	GO:0009607	0.00045961
response to other organism	GO	GO:0051707	0.00045961
response to external biotic stimulus	GO	GO:0043207	0.00045961
Interferon gamma signaling	REACTOME	R-HSA-877300	0.000474949
response to bacterium	GO	GO:0009617	0.000815609
Interferon Signaling	REACTOME	R-HSA-913531	0.000922023
response to molecule of bacterial origin	GO	GO:0002237	0.00160198
response to lipopolysaccharide	GO	GO:0032496	0.00160198
negative regulation of extrinsic apoptotic signaling pathway	GO	GO:2001237	0.00200455
defense response to other organism	GO	GO:0098542	0.0028683
defense response	GO	GO:0006952	0.00301334
regulation of innate immune response	GO	GO:0045088	0.00327987
Cytokine Signaling in Immune system	REACTOME	R-HSA-1280215	0.00415347
cytokine-mediated signaling pathway	GO	GO:0019221	0.00440142
modification-dependent protein catabolic process	GO	GO:0019941	0.00473906
proteolysis involved in cellular protein catabolic process	GO	GO:0051603	0.00473906
modification-dependent macromolecule catabolic process	GO	GO:0043632	0.00473906
cellular protein catabolic process	GO	GO:0044257	0.00473906
cellular response to interferon-gamma	GO	GO:0071346	0.0051491
Interferon alpha/beta signaling	REACTOME	R-HSA-909733	0.00828671
cellular response to cytokine stimulus	GO	GO:0071345	0.00905828
cellular response to biotic stimulus	GO	GO:0071216	0.00952076
cellular response to molecule of bacterial origin	GO	GO:0071219	0.00952076
cellular response to lipopolysaccharide	GO	GO:0071222	0.00952076
Influenza A	KEGG	ko05164	0.00962187
regulation of extrinsic apoptotic signaling pathway	GO	GO:2001236	0.00962187
Herpes simplex infection	KEGG	ko05168	0.0101222
interferon-gamma-mediated signaling pathway	GO	GO:0060333	0.0101222
ubiquitin-protein transferase activity	GO	GO:0004842	0.0114795
activation of cysteine-type endopeptidase activity involved in apoptotic process	GO	GO:0006919	0.0114795
positive regulation of endopeptidase activity	GO	GO:0010950	0.0114795
positive regulation of peptidase activity	GO	GO:0010952	0.0114795
positive regulation of cysteine-type endopeptidase activity involved in apoptotic process	GO	GO:0043280	0.0114795
positive regulation of cysteine-type endopeptidase activity	GO	GO:2001056	0.0114795
cellular response to tumor necrosis factor	GO	GO:0071356	0.0118192
innate immune response	GO	GO:0045087	0.0124615
receptor binding	GO	GO:0005102	0.012687
cellular response to lipid	GO	GO:0071396	0.0132989
transition metal ion binding	GO	GO:0046914	0.016458
NOD-like receptor signaling pathway	KEGG	ko04621	0.01875
protein catabolic process	GO	GO:0030163	0.01875
regulation of I-kappaB kinase/NF-kappaB signaling	GO	GO:0043122	0.0204199
negative regulation of multi-organism process	GO	GO:0043901	0.0204199
defense response to virus	GO	GO:0051607	0.0204199
regulation of transcription, DNA-templated	GO	GO:0006355	0.0208489
regulation of nucleic acid-templated transcription	GO	GO:1903506	0.0208489
Measles	KEGG	ko05162	0.0214547
ubiquitin-dependent protein catabolic process	GO	GO:0006511	0.0214547
ubiquitin-like protein binding	GO	GO:0032182	0.0214547
regulation of stress-activated MAPK cascade	GO	GO:0032872	0.0214547
tumor necrosis factor-mediated signaling pathway	GO	GO:0033209	0.0214547
ubiquitin binding	GO	GO:0043130	0.0214547
negative regulation of lymphocyte activation	GO	GO:0051250	0.0214547
regulation of stress-activated protein kinase signaling cascade	GO	GO:0070302	0.0214547
extrinsic apoptotic signaling pathway	GO	GO:0097191	0.0214547
detoxification	GO	GO:0098754	0.0214547
cellular detoxification	GO	GO:1990748	0.0214547
cellular oxidant detoxification	GO	GO:0098869	0.0214547
regulation of multi-organism process	GO	GO:0043900	0.0217258
response to lipid	GO	GO:0033993	0.0219178
response to drug	GO	GO:0042493	0.021922
regulation of RNA biosynthetic process	GO	GO:2001141	0.0246278
response to type I interferon	GO	GO:0034340	0.0264862
type I interferon signaling pathway	GO	GO:0060337	0.0264862
regulation of defense response	GO	GO:0031347	0.0294128
response to tumor necrosis factor	GO	GO:0034612	0.0356149
protein ubiquitination	GO	GO:0016567	0.0360895
protein modification by small protein conjugation	GO	GO:0032446	0.0360895
gland development	GO	GO:0048732	0.0360895
regulation of response to stress	GO	GO:0080134	0.0366057
regulation of RNA metabolic process	GO	GO:0051252	0.0390579
immune response	GO	GO:0006955	0.0417511
response to cytokine	GO	GO:0034097	0.0418892
regulation of MAPK cascade	GO	GO:0043408	0.0419489
HALLMARK_INFLAMMATORY_RESPONSE	H	M5932	0.0448777
defense response to bacterium	GO	GO:0042742	0.0462587
external side of plasma membrane	GO	GO:0009897	0.0462587
negative regulation of apoptotic signaling pathway	GO	GO:2001234	0.0462587
inflammatory response	GO	GO:0006954	0.0493023
negative regulation of molecular function	GO	GO:0044092	0.0493023
