# Supplementary material for: Tumour-targeted interleukin-12 and entinostat combination therapy improves cancer survival by reprogramming the tumour immune cell landscape
Source: Nat Commun. 2021 Aug 26;12:5151. doi: 10.1038/s41467-021-25393-x (PMC8390765; doi:10.1038/s41467-021-25393-x)
Supplement: Supplementary file 5 — Supplementary Data 3 [file 41467_2021_25393_MOESM5_ESM.xls]

## Sheet: Monocytes UP Combo v PBS
Supplementary Data 3. List of GO, KEGG, REACTOME, and HALLMARK pathways upregulated in all tumor-infiltrating monocytes identified by scRNAseq in mice treated with entinostat + NHS-IL12 treated as in Fig. 1a versus PBS-treated control tumors on day 21 post-tumor implant. Pathways highlighted in bold are shown in Supplementary Fig. 5a.
Pathway Name	Category	Pathway Accession Identifier	pval
HALLMARK_INTERFERON_GAMMA_RESPONSE	H	M5913	7.6605e-16
HALLMARK_INTERFERON_ALPHA_RESPONSE	H	M5911	2.72164e-10
cytokine-mediated signaling pathway	GO	GO:0019221	3.20913e-08
Cytokine Signaling in Immune system	REACTOME	R-HSA-1280215	1.46198e-07
response to cytokine	GO	GO:0034097	1.67657e-07
cellular response to cytokine stimulus	GO	GO:0071345	2.92433e-07
HALLMARK_IL6_JAK_STAT3_SIGNALING	H	M5897	6.94134e-07
Interferon alpha/beta signaling	REACTOME	R-HSA-909733	2.73711e-06
Interferon gamma signaling	REACTOME	R-HSA-877300	5.9867e-06
Interferon Signaling	REACTOME	R-HSA-913531	1.64874e-05
positive regulation of immune effector process	GO	GO:0002699	1.93981e-05
regulation of response to cytokine stimulus	GO	GO:0060759	1.93981e-05
defense response to other organism	GO	GO:0098542	2.54917e-05
Signaling by Interleukins	REACTOME	R-HSA-449147	2.8651e-05
response to type I interferon	GO	GO:0034340	2.88405e-05
regulation of cytokine biosynthetic process	GO	GO:0042035	2.88405e-05
type I interferon signaling pathway	GO	GO:0060337	2.88405e-05
regulation of innate immune response	GO	GO:0045088	3.81507e-05
regulation of cytokine-mediated signaling pathway	GO	GO:0001959	3.84419e-05
response to other organism	GO	GO:0051707	4.47668e-05
response to external biotic stimulus	GO	GO:0043207	4.47668e-05
defense response	GO	GO:0006952	4.71082e-05
response to biotic stimulus	GO	GO:0009607	5.19589e-05
regulation of immune system process	GO	GO:0002682	6.22284e-05
regulation of leukocyte activation	GO	GO:0002694	7.3407e-05
HALLMARK_TNFA_SIGNALING_VIA_NFKB	H	M5890	7.3407e-05
regulation of cytokine production	GO	GO:0001817	9.08836e-05
defense response to virus	GO	GO:0051607	0.000103922
immune response	GO	GO:0006955	0.000131873
Immune System	REACTOME	R-HSA-168256	0.000135484
response to bacterium	GO	GO:0009617	0.000176733
response to molecule of bacterial origin	GO	GO:0002237	0.000214614
response to lipopolysaccharide	GO	GO:0032496	0.000214614
positive regulation of immune system process	GO	GO:0002684	0.00024217
regulation of defense response	GO	GO:0031347	0.000261934
regulation of immune response	GO	GO:0050776	0.000284618
Interleukin-10 signaling	REACTOME	R-HSA-6783783	0.000293583
positive regulation of adaptive immune response	GO	GO:0002821	0.000310373
positive regulation of cytokine biosynthetic process	GO	GO:0042108	0.000310373
negative regulation of immune system process	GO	GO:0002683	0.0003424
cellular response to tumor necrosis factor	GO	GO:0071356	0.000358038
innate immune response	GO	GO:0045087	0.000394757
regulation of cell activation	GO	GO:0050865	0.000522348
regulation of lymphocyte activation	GO	GO:0051249	0.000564018
negative regulation of leukocyte activation	GO	GO:0002695	0.000573499
regulation of leukocyte mediated immunity	GO	GO:0002703	0.000626929
HALLMARK_P53_PATHWAY	H	M5939	0.000652921
positive regulation of lymphocyte mediated immunity	GO	GO:0002708	0.000688513
positive regulation of adaptive immune response based on somatic recombination of immune receptors built from immunoglobulin superfamily domains	GO	GO:0002824	0.000688513
phagocytic vesicle membrane	GO	GO:0030670	0.000688513
transition metal ion homeostasis	GO	GO:0055076	0.000688513
interferon-gamma-mediated signaling pathway	GO	GO:0060333	0.000688513
inflammatory response	GO	GO:0006954	0.000815356
TNF signaling pathway	KEGG	hsa04668	0.000832578
immune system process	GO	GO:0002376	0.000908561
response to interferon-gamma	GO	GO:0034341	0.000916273
response to tumor necrosis factor	GO	GO:0034612	0.000916273
regulation of leukocyte cell-cell adhesion	GO	GO:1903037	0.000916273
positive regulation of cytokine production	GO	GO:0001819	0.00103457
NOD-like receptor signaling pathway	KEGG	ko04621	0.00111452
regulation of adaptive immune response	GO	GO:0002819	0.00111452
defense response to bacterium	GO	GO:0042742	0.00114706
Influenza A	KEGG	ko05164	0.00116881
regulation of cell-cell adhesion	GO	GO:0022407	0.00130003
external side of plasma membrane	GO	GO:0009897	0.0015474
response to drug	GO	GO:0042493	0.00162984
positive regulation of leukocyte mediated immunity	GO	GO:0002705	0.001657
cell surface receptor signaling pathway	GO	GO:0007166	0.00169848
regulation of leukocyte proliferation	GO	GO:0070663	0.00184852
negative regulation of multi-organism process	GO	GO:0043901	0.00199794
leukocyte activation	GO	GO:0045321	0.00207109
response to stress	GO	GO:0006950	0.00207632
leukocyte cell-cell adhesion	GO	GO:0007159	0.00215283
negative regulation of lymphocyte activation	GO	GO:0051250	0.00215283
negative regulation of viral life cycle	GO	GO:1903901	0.00215283
Immunoregulatory interactions between a Lymphoid and a non-Lymphoid cell	REACTOME	R-HSA-198933	0.00215283
positive regulation of defense response	GO	GO:0031349	0.0024742
regulation of immune effector process	GO	GO:0002697	0.00255101
negative regulation of cell proliferation	GO	GO:0008285	0.00255101
positive regulation of innate immune response	GO	GO:0045089	0.00290141
regulation of hemopoiesis	GO	GO:1903706	0.00290141
Toll-like receptor signaling pathway	KEGG	ko04620	0.00328719
homeostatic process	GO	GO:0042592	0.00333768
regulation of erythrocyte differentiation	GO	GO:0045646	0.00341279
regulation of mononuclear cell proliferation	GO	GO:0032944	0.00344818
regulation of I-kappaB kinase/NF-kappaB signaling	GO	GO:0043122	0.00344818
regulation of response to stress	GO	GO:0080134	0.00345835
regulation of leukocyte migration	GO	GO:0002685	0.00352102
response to virus	GO	GO:0009615	0.00352102
lymphocyte activation	GO	GO:0046649	0.00352102
T cell activation	GO	GO:0042110	0.00373162
regulation of reactive oxygen species metabolic process	GO	GO:2000377	0.00373162
HALLMARK_XENOBIOTIC_METABOLISM	H	M5934	0.00373162
Tuberculosis	KEGG	ko05152	0.00397152
regulation of lipid metabolic process	GO	GO:0019216	0.00397152
negative regulation of viral process	GO	GO:0048525	0.00397152
cytokine production	GO	GO:0001816	0.00412883
innate immune response activating cell surface receptor signaling pathway	GO	GO:0002220	0.00412883
regulation of adaptive immune response based on somatic recombination of immune receptors built from immunoglobulin superfamily domains	GO	GO:0002822	0.00412883
tumor necrosis factor-mediated signaling pathway	GO	GO:0033209	0.00412883
regulation of T cell proliferation	GO	GO:0042129	0.00412883
response to lipid	GO	GO:0033993	0.00453929
regulation of cell proliferation	GO	GO:0042127	0.00490275
response to glucocorticoid	GO	GO:0051384	0.0052944
cellular response to interferon-gamma	GO	GO:0071346	0.0052944
HALLMARK_APOPTOSIS	H	M5902	0.0052944
negative regulation of intracellular signal transduction	GO	GO:1902532	0.00571302
cell adhesion	GO	GO:0007155	0.00584355
biological adhesion	GO	GO:0022610	0.00584355
regulation of lymphocyte proliferation	GO	GO:0050670	0.0058926
Jak-STAT signaling pathway	KEGG	ko04630	0.00649645
Hematopoietic cell lineage	KEGG	ko04640	0.00649645
stimulatory C-type lectin receptor signaling pathway	GO	GO:0002223	0.00649645
negative regulation of viral genome replication	GO	GO:0045071	0.00649645
Osteoclast differentiation	KEGG	ko04380	0.00655588
lymphocyte differentiation	GO	GO:0030098	0.00655588
negative regulation of cell activation	GO	GO:0050866	0.00655588
regulation of T cell activation	GO	GO:0050863	0.00706244
late endosome	GO	GO:0005770	0.00722379
positive regulation of reactive oxygen species metabolic process	GO	GO:2000379	0.00722379
regulation of lymphocyte differentiation	GO	GO:0045619	0.00722379
HALLMARK_ALLOGRAFT_REJECTION	H	M5950	0.00761864
Natural killer cell mediated cytotoxicity	KEGG	ko04650	0.00762593
Adipocytokine signaling pathway	KEGG	ko04920	0.00762593
regulation of T cell mediated immunity	GO	GO:0002709	0.00762593
glial cell development	GO	GO:0021782	0.00762593
response to interferon-beta	GO	GO:0035456	0.00762593
regulation of fat cell differentiation	GO	GO:0045598	0.00762593
cellular transition metal ion homeostasis	GO	GO:0046916	0.00762593
negative regulation of B cell activation	GO	GO:0050869	0.00762593
extrinsic apoptotic signaling pathway	GO	GO:0097191	0.00762593
Insulin resistance	KEGG	hsa04931	0.00762593
HALLMARK_REACTIVE_OXYGEN_SPECIES_PATHWAY	H	M5938	0.00762593
antigen processing and presentation of peptide antigen via MHC class I	GO	GO:0002474	0.00785157
antigen processing and presentation of exogenous peptide antigen via MHC class I, TAP-dependent	GO	GO:0002479	0.00785157
regulation of lymphocyte mediated immunity	GO	GO:0002706	0.00785157
protein ubiquitination	GO	GO:0016567	0.00785157
antigen processing and presentation of exogenous peptide antigen via MHC class I	GO	GO:0042590	0.00785157
regulation of transcription from RNA polymerase II promoter in response to stress	GO	GO:0043618	0.00785157
regulation of DNA-templated transcription in response to stress	GO	GO:0043620	0.00785157
regulation of phagocytosis	GO	GO:0050764	0.00785157
negative regulation of reproductive process	GO	GO:2000242	0.00785157
C-type lectin receptors (CLRs)	REACTOME	R-HSA-5621481	0.00785157
immune system development	GO	GO:0002520	0.00859804
positive regulation of leukocyte activation	GO	GO:0002696	0.00917376
hematopoietic or lymphoid organ development	GO	GO:0048534	0.00929162
HALLMARK_INFLAMMATORY_RESPONSE	H	M5932	0.00939058
cell activation	GO	GO:0001775	0.00958521
positive regulation of cell-cell adhesion	GO	GO:0022409	0.00996274
regulation of myeloid cell differentiation	GO	GO:0045637	0.00996274
positive regulation of leukocyte cell-cell adhesion	GO	GO:1903039	0.00996274
molecular transducer activity	GO	GO:0060089	0.0108716
positive regulation of hemopoiesis	GO	GO:1903708	0.0113953
chemical homeostasis	GO	GO:0048878	0.0114016
response to oxygen-containing compound	GO	GO:1901700	0.0115709
positive regulation of cell activation	GO	GO:0050867	0.0116458
hemopoiesis	GO	GO:0030097	0.0116756
Adaptive Immune System	REACTOME	R-HSA-1280218	0.011968
intrinsic component of plasma membrane	GO	GO:0031226	0.0124102
Cytosolic DNA-sensing pathway	KEGG	ko04623	0.0127789
Leishmaniasis	KEGG	ko05140	0.0127789
Toxoplasmosis	KEGG	ko05145	0.0127789
protein polyubiquitination	GO	GO:0000209	0.0127789
regulation of production of molecular mediator of immune response	GO	GO:0002700	0.0127789
response to progesterone	GO	GO:0032570	0.0127789
regulation of toll-like receptor signaling pathway	GO	GO:0034121	0.0127789
positive regulation of myeloid cell differentiation	GO	GO:0045639	0.0127789
positive regulation of phagocytosis	GO	GO:0050766	0.0127789
leukocyte aggregation	GO	GO:0070486	0.0127789
Antigen processing: Ubiquitination & Proteasome degradation	REACTOME	R-HSA-983168	0.0127789
regulation of inflammatory response	GO	GO:0050727	0.012783
signaling receptor activity	GO	GO:0038023	0.012783
single organism cell adhesion	GO	GO:0098602	0.012783
T cell differentiation	GO	GO:0030217	0.0130007
regulation of hormone secretion	GO	GO:0046883	0.0130007
regulation of B cell activation	GO	GO:0050864	0.0130007
negative regulation of response to stimulus	GO	GO:0048585	0.0132512
circulatory system process	GO	GO:0003013	0.0141961
response to corticosteroid	GO	GO:0031960	0.0145669
regulation of leukocyte differentiation	GO	GO:1902105	0.0145669
vascular process in circulatory system	GO	GO:0003018	0.0147799
cytokine receptor activity	GO	GO:0004896	0.0147799
regulation of stress-activated MAPK cascade	GO	GO:0032872	0.0147799
regulation of viral genome replication	GO	GO:0045069	0.0147799
regulation of smooth muscle cell proliferation	GO	GO:0048660	0.0147799
response to steroid hormone	GO	GO:0048545	0.0163059
side of membrane	GO	GO:0098552	0.0163059
response to toxic substance	GO	GO:0009636	0.0166491
apoptotic signaling pathway	GO	GO:0097190	0.0166491
Type II diabetes mellitus	KEGG	ko04930	0.0170821
Type I diabetes mellitus	KEGG	ko04940	0.0170821
Graft-versus-host disease	KEGG	ko05332	0.0170821
Peroxisome	KEGG	ko04146	0.0170821
P-body	GO	GO:0000932	0.0170821
negative regulation of cytokine-mediated signaling pathway	GO	GO:0001960	0.0170821
regulation of myeloid leukocyte mediated immunity	GO	GO:0002886	0.0170821
antigen processing and presentation of endogenous antigen	GO	GO:0019883	0.0170821
interleukin-1 production	GO	GO:0032612	0.0170821
negative regulation of viral transcription	GO	GO:0032897	0.0170821
negative regulation of I-kappaB kinase/NF-kappaB signaling	GO	GO:0043124	0.0170821
regulation of leukocyte degranulation	GO	GO:0043300	0.0170821
regulation of endothelial cell differentiation	GO	GO:0045601	0.0170821
negative regulation of lymphocyte differentiation	GO	GO:0045620	0.0170821
regulation of insulin receptor signaling pathway	GO	GO:0046626	0.0170821
organelle fusion	GO	GO:0048284	0.0170821
iron ion homeostasis	GO	GO:0055072	0.0170821
negative regulation of response to cytokine stimulus	GO	GO:0060761	0.0170821
single-organism membrane fusion	GO	GO:0044801	0.0170821
protein binding involved in cell adhesion	GO	GO:0098631	0.0170821
Regulation of IFNG signaling	REACTOME	R-HSA-877312	0.0170821
Antimicrobial peptides	REACTOME	R-HSA-6803157	0.0170821
transmembrane signaling receptor activity	GO	GO:0004888	0.0176935
cellular response to lipopolysaccharide	GO	GO:0071222	0.0176935
MAPK cascade	GO	GO:0000165	0.0184295
regulation of hormone levels	GO	GO:0010817	0.0184295
negative regulation of signal transduction	GO	GO:0009968	0.0184529
signal transducer activity	GO	GO:0004871	0.0188697
positive regulation of leukocyte proliferation	GO	GO:0070665	0.019572
response to organic substance	GO	GO:0010033	0.0199985
cellular response to molecule of bacterial origin	GO	GO:0071219	0.0209481
transmembrane receptor activity	GO	GO:0099600	0.0209481
immune effector process	GO	GO:0002252	0.0210026
intrinsic component of membrane	GO	GO:0031224	0.0210567
negative regulation of molecular function	GO	GO:0044092	0.0214652
ion homeostasis	GO	GO:0050801	0.0215458
inorganic ion homeostasis	GO	GO:0098771	0.0215458
negative regulation of cytokine production	GO	GO:0001818	0.0228531
positive regulation of lymphocyte activation	GO	GO:0051251	0.0228531
negative regulation of transferase activity	GO	GO:0051348	0.0228531
blood circulation	GO	GO:0008015	0.0229239
tertiary granule	GO	GO:0070820	0.0229239
Interleukin-4 and 13 signaling	REACTOME	R-HSA-6785807	0.0229239
positive regulation of endopeptidase activity	GO	GO:0010950	0.0231127
response to amino acid	GO	GO:0043200	0.0231127
negative regulation of sequence-specific DNA binding transcription factor activity	GO	GO:0043433	0.0231127
negative regulation of immune response	GO	GO:0050777	0.0231127
regulation of stress-activated protein kinase signaling cascade	GO	GO:0070302	0.0231127
ER-Phagosome pathway	REACTOME	R-HSA-1236974	0.0231127
integral component of plasma membrane	GO	GO:0005887	0.0232858
negative regulation of catalytic activity	GO	GO:0043086	0.024009
cellular response to biotic stimulus	GO	GO:0071216	0.0240358
integral component of membrane	GO	GO:0016021	0.0249186
tissue homeostasis	GO	GO:0001894	0.0249872
peptide secretion	GO	GO:0002790	0.0249872
protein secretion	GO	GO:0009306	0.0249872
regulation of tumor necrosis factor-mediated signaling pathway	GO	GO:0010803	0.0249872
antimicrobial humoral response	GO	GO:0019730	0.0249872
cellular response to amino acid stimulus	GO	GO:0071230	0.0249872
positive regulation of T cell proliferation	GO	GO:0042102	0.0249872
regulation of nitric oxide biosynthetic process	GO	GO:0045428	0.0249872
positive regulation of nitric oxide biosynthetic process	GO	GO:0045429	0.0249872
positive regulation of smooth muscle cell proliferation	GO	GO:0048661	0.0249872
establishment of protein localization to plasma membrane	GO	GO:0090002	0.0249872
RIG-I/MDA5 mediated induction of IFN-alpha/beta pathways	REACTOME	R-HSA-168928	0.0249872
Interleukin-1 signaling	REACTOME	R-HSA-446652	0.0249872
positive regulation of nitric oxide metabolic process	GO	GO:1904407	0.0249872
cellular response to organic substance	GO	GO:0071310	0.0256239
negative regulation of nucleobase-containing compound metabolic process	GO	GO:0045934	0.0269172
regulation of RNA biosynthetic process	GO	GO:2001141	0.0269255
regulation of symbiosis, encompassing mutualism through parasitism	GO	GO:0043903	0.0273888
cation homeostasis	GO	GO:0055080	0.0273888
response to chemical	GO	GO:0042221	0.0274362
regulation of tumor necrosis factor superfamily cytokine production	GO	GO:1903555	0.0274697
regulation of cell adhesion	GO	GO:0030155	0.0276849
activation of innate immune response	GO	GO:0002218	0.0278061
innate immune response-activating signal transduction	GO	GO:0002758	0.0278061
secretory granule membrane	GO	GO:0030667	0.0278061
regulation of secretion by cell	GO	GO:1903530	0.027928
positive regulation of immune response	GO	GO:0050778	0.0288704
negative regulation of RNA metabolic process	GO	GO:0051253	0.0293951
HALLMARK_COMPLEMENT	H	M5921	0.0309355
granulocyte activation	GO	GO:0036230	0.0310052
Innate Immune System	REACTOME	R-HSA-168249	0.0313572
negative regulation of signaling	GO	GO:0023057	0.0327454
negative regulation of protein kinase activity	GO	GO:0006469	0.0331675
positive regulation of mononuclear cell proliferation	GO	GO:0032946	0.0331675
negative regulation of kinase activity	GO	GO:0033673	0.0331675
homeostasis of number of cells	GO	GO:0048872	0.0331675
positive regulation of lymphocyte proliferation	GO	GO:0050671	0.0331675
regulation of extrinsic apoptotic signaling pathway	GO	GO:2001236	0.0331675
positive regulation of leukocyte differentiation	GO	GO:1902107	0.0331675
positive regulation of vasculature development	GO	GO:1904018	0.0331675
leukocyte differentiation	GO	GO:0002521	0.033265
regulation of vesicle-mediated transport	GO	GO:0060627	0.033265
cell communication	GO	GO:0007154	0.03483
metal ion homeostasis	GO	GO:0055065	0.0350314
positive regulation of leukocyte migration	GO	GO:0002687	0.0353881
signal transduction by protein phosphorylation	GO	GO:0023014	0.0353881
regulation of sequence-specific DNA binding transcription factor activity	GO	GO:0051090	0.0353881
myeloid leukocyte activation	GO	GO:0002274	0.0364618
response to interleukin-1	GO	GO:0070555	0.0365283
regulation of RNA metabolic process	GO	GO:0051252	0.0383113
signal transduction	GO	GO:0007165	0.0383431
response to organic cyclic compound	GO	GO:0014070	0.0384367
neutrophil activation	GO	GO:0042119	0.0385074
secretory granule	GO	GO:0030141	0.0404881
regulation of blood pressure	GO	GO:0008217	0.0405083
negative regulation of cell-cell adhesion	GO	GO:0022408	0.0405083
regulation of type I interferon production	GO	GO:0032479	0.0405083
regulation of interferon-gamma production	GO	GO:0032649	0.0405083
regulation of interleukin-6 production	GO	GO:0032675	0.0405083
regulation of lipid biosynthetic process	GO	GO:0046890	0.0405083
rhythmic process	GO	GO:0048511	0.0405083
negative regulation of hemopoiesis	GO	GO:1903707	0.0405083
regulation of transcription from RNA polymerase II promoter	GO	GO:0006357	0.0409669
leukocyte degranulation	GO	GO:0043299	0.0409669
negative regulation of protein modification process	GO	GO:0031400	0.0441096
regulation of cellular ketone metabolic process	GO	GO:0010565	0.0446873
positive regulation of T cell activation	GO	GO:0050870	0.0446873
cellular response to interleukin-1	GO	GO:0071347	0.0446873
HALLMARK_UV_RESPONSE_UP	H	M5941	0.0446873
response to ketone	GO	GO:1901654	0.0451376
cytokine receptor binding	GO	GO:0005126	0.0456641
Class I MHC mediated antigen processing & presentation	REACTOME	R-HSA-983169	0.0456641
GPCR ligand binding	REACTOME	R-HSA-500792	0.0456641
regulation of multi-organism process	GO	GO:0043900	0.0463481
negative regulation of cell communication	GO	GO:0010648	0.0476594
secretion	GO	GO:0046903	0.0479663
Measles	KEGG	ko05162	0.0482913
activation of cysteine-type endopeptidase activity involved in apoptotic process	GO	GO:0006919	0.0482913
regulation of insulin secretion	GO	GO:0050796	0.0482913
regulation of interleukin-1 production	GO	GO:0032652	0.0482913
regulation of tube size	GO	GO:0035150	0.0482913
regulation of tube diameter	GO	GO:0035296	0.0482913
positive regulation of cysteine-type endopeptidase activity involved in apoptotic process	GO	GO:0043280	0.0482913
positive regulation of cysteine-type endopeptidase activity	GO	GO:2001056	0.0482913
negative regulation of leukocyte cell-cell adhesion	GO	GO:1903038	0.0482913
CLEC7A (Dectin-1) signaling	REACTOME	R-HSA-5607764	0.0482913
Hepatitis C	KEGG	ko05160	0.0484779
chronic inflammatory response	GO	GO:0002544	0.0484779
regulation of antigen processing and presentation	GO	GO:0002577	0.0484779
regulation of cytokine production involved in immune response	GO	GO:0002718	0.0484779
intrinsic apoptotic signaling pathway in response to DNA damage	GO	GO:0008630	0.0484779
glial cell differentiation	GO	GO:0010001	0.0484779
SCF-dependent proteasomal ubiquitin-dependent protein catabolic process	GO	GO:0031146	0.0484779
lipopolysaccharide-mediated signaling pathway	GO	GO:0031663	0.0484779
regulation of interleukin-1 beta production	GO	GO:0032651	0.0484779
positive regulation of interleukin-6 production	GO	GO:0032755	0.0484779
negative regulation of MAPK cascade	GO	GO:0043409	0.0484779
regulation of JAK-STAT cascade	GO	GO:0046425	0.0484779
regulation of alpha-beta T cell activation	GO	GO:0046634	0.0484779
regulation of transcription from RNA polymerase II promoter in response to hypoxia	GO	GO:0061418	0.0484779
Inflammatory bowel disease (IBD)	KEGG	hsa05321	0.0484779
TCR signaling	REACTOME	R-HSA-202403	0.0484779
Downstream TCR signaling	REACTOME	R-HSA-202424	0.0484779
Activation of NF-kappaB in B cells	REACTOME	R-HSA-1169091	0.0484779
FCERI mediated NF-kB activation	REACTOME	R-HSA-2871837	0.0484779
Death Receptor Signalling	REACTOME	R-HSA-73887	0.0484779
Cytokine-cytokine receptor interaction	KEGG	ko04060	0.0494444
positive regulation of cell adhesion	GO	GO:0045785	0.0494444
cell-cell adhesion	GO	GO:0098609	0.0494444
