# Supplementary material for: Tumour-targeted interleukin-12 and entinostat combination therapy improves cancer survival by reprogramming the tumour immune cell landscape
Source: Nat Commun. 2021 Aug 26;12:5151. doi: 10.1038/s41467-021-25393-x (PMC8390765; doi:10.1038/s41467-021-25393-x)
Supplement: Supplementary file 6 — Supplementary Data 4 [file 41467_2021_25393_MOESM6_ESM.xls]

## Sheet: Macrophages (not M1 or M2) Path
Supplementary Data 4. List of GO, KEGG, REACTOME, and HALLMARK pathways upregulated in tumor-infiltrating macrophages not identified as M1 or M2 by scRNAseq in mice treated with entinostat + NHS-IL12 versus PBS-treated control tumors as in Fig. 1a on day 21 post-tumor implant. Pathways highlighted in bold are shown in Fig. 6b.
Pathway Name	Category	Pathway Accession Identifier	pval
HALLMARK_INTERFERON_GAMMA_RESPONSE	H	M5913	2.26e-10
HALLMARK_INTERFERON_ALPHA_RESPONSE	H	M5911	4.32e-07
regulation of innate immune response	GO	GO:0045088	3.04e-06
Interferon Signaling	REACTOME	R-HSA-913531	6.31e-06
cytokine-mediated signaling pathway	GO	GO:0019221	7.06e-06
Interferon alpha/beta signaling	REACTOME	R-HSA-909733	1.83e-05
Cytokine Signaling in Immune system	REACTOME	R-HSA-1280215	2.85e-05
response to cytokine	GO	GO:0034097	3.52e-05
response to type I interferon	GO	GO:0034340	8.36e-05
type I interferon signaling pathway	GO	GO:0060337	8.36e-05
positive regulation of innate immune response	GO	GO:0045089	0.00012
cellular response to cytokine stimulus	GO	GO:0071345	0.000167
defense response to virus	GO	GO:0051607	0.000179
Interferon gamma signaling	REACTOME	R-HSA-877300	0.000179
response to virus	GO	GO:0009615	0.000223
innate immune response	GO	GO:0045087	0.000332
innate immune response activating cell surface receptor signaling pathway	GO	GO:0002220	0.000387
protein ubiquitination	GO	GO:0016567	0.000387
protein modification by small protein conjugation	GO	GO:0032446	0.000387
C-type lectin receptors (CLRs)	REACTOME	R-HSA-5621481	0.000387
activation of innate immune response	GO	GO:0002218	0.000412
innate immune response-activating signal transduction	GO	GO:0002758	0.000412
regulation of immune response	GO	GO:0050776	0.000544
response to other organism	GO	GO:0051707	0.000556
response to external biotic stimulus	GO	GO:0043207	0.000556
defense response to other organism	GO	GO:0098542	0.000814
stimulatory C-type lectin receptor signaling pathway	GO	GO:0002223	0.000836
tumor necrosis factor-mediated signaling pathway	GO	GO:0033209	0.000836
regulation of viral genome replication	GO	GO:0045069	0.000836
negative regulation of viral genome replication	GO	GO:0045071	0.000836
Antigen processing: Ubiquitination & Proteasome degradation	REACTOME	R-HSA-983168	0.000836
HALLMARK_IL6_JAK_STAT3_SIGNALING	H	M5897	0.000865
response to biotic stimulus	GO	GO:0009607	0.000947
response to corticosteroid	GO	GO:0031960	0.00138936
negative regulation of immune system process	GO	GO:0002683	0.00159085
negative regulation of viral process	GO	GO:0048525	0.0017259
protein modification by small protein conjugation or removal	GO	GO:0070647	0.0017259
regulation of mitotic cell cycle phase transition	GO	GO:1901990	0.0017259
positive regulation of cytokine biosynthetic process	GO	GO:0042108	0.00181295
regulation of RNA stability	GO	GO:0043487	0.00181295
regulation of mRNA stability	GO	GO:0043488	0.00181295
CLEC7A (Dectin-1) signaling	REACTOME	R-HSA-5607764	0.00181295
response to interferon-gamma	GO	GO:0034341	0.00184382
response to tumor necrosis factor	GO	GO:0034612	0.00209988
positive regulation of defense response	GO	GO:0031349	0.00223082
cellular response to tumor necrosis factor	GO	GO:0071356	0.00233896
negative regulation of multi-organism process	GO	GO:0043901	0.00252744
response to glucocorticoid	GO	GO:0051384	0.00252744
negative regulation of nucleobase-containing compound metabolic process	GO	GO:0045934	0.00258676
regulation of immune system process	GO	GO:0002682	0.00335216
regulation of adaptive immune response	GO	GO:0002819	0.00342853
negative regulation of viral life cycle	GO	GO:1903901	0.00342853
response to molecule of bacterial origin	GO	GO:0002237	0.00393431
response to lipopolysaccharide	GO	GO:0032496	0.00393431
protein polyubiquitination	GO	GO:0000209	0.00394454
regulation of insulin secretion	GO	GO:0050796	0.00394454
SCF-dependent proteasomal ubiquitin-dependent protein catabolic process	GO	GO:0031146	0.00394454
response to interferon-beta	GO	GO:0035456	0.00394454
interferon-gamma-mediated signaling pathway	GO	GO:0060333	0.00394454
Fc-epsilon receptor signaling pathway	GO	GO:0038095	0.00394454
Activation of NF-kappaB in B cells	REACTOME	R-HSA-1169091	0.00394454
FCERI mediated NF-kB activation	REACTOME	R-HSA-2871837	0.00394454
TNFR2 non-canonical NF-kB pathway	REACTOME	R-HSA-5668541	0.00394454
Signaling by Hedgehog	REACTOME	R-HSA-5358351	0.00394454
Hedgehog 'off' state	REACTOME	R-HSA-5610787	0.00394454
Signaling by Interleukins	REACTOME	R-HSA-449147	0.00398612
regulation of cytokine-mediated signaling pathway	GO	GO:0001959	0.0043213
regulation of cell cycle phase transition	GO	GO:1901987	0.0043213
cellular response to DNA damage stimulus	GO	GO:0006974	0.00456413
regulation of response to cytokine stimulus	GO	GO:0060759	0.00456413
positive regulation of cytokine production	GO	GO:0001819	0.00483319
Toll-like receptor signaling pathway	KEGG	ko04620	0.00677591
negative regulation of reproductive process	GO	GO:2000242	0.00677591
TNF signaling pathway	KEGG	hsa04668	0.00677591
regulation of cell cycle G1/S phase transition	GO	GO:1902806	0.00677591
response to steroid hormone	GO	GO:0048545	0.00716467
regulation of leukocyte activation	GO	GO:0002694	0.00768038
regulation of multi-organism process	GO	GO:0043900	0.00774312
response to bacterium	GO	GO:0009617	0.00780269
positive regulation of immune response	GO	GO:0050778	0.00780269
Herpes simplex infection	KEGG	ko05168	0.00803075
MAPK cascade	GO	GO:0000165	0.00817177
Immune System	REACTOME	R-HSA-168256	0.00830566
Jak-STAT signaling pathway	KEGG	ko04630	0.00861064
Hepatitis C	KEGG	ko05160	0.00861064
regulation of G2/M transition of mitotic cell cycle	GO	GO:0010389	0.00861064
negative regulation of G2/M transition of mitotic cell cycle	GO	GO:0010972	0.00861064
cellular response to amino acid stimulus	GO	GO:0071230	0.00861064
anaphase-promoting complex-dependent catabolic process	GO	GO:0031145	0.00861064
regulation of toll-like receptor signaling pathway	GO	GO:0034121	0.00861064
signal transduction in response to DNA damage	GO	GO:0042770	0.00861064
positive regulation of NF-kappaB transcription factor activity	GO	GO:0051092	0.00861064
S phase	GO	GO:0051320	0.00861064
interphase	GO	GO:0051325	0.00861064
mitotic interphase	GO	GO:0051329	0.00861064
negative regulation of ubiquitin-protein ligase activity involved in mitotic cell cycle	GO	GO:0051436	0.00861064
positive regulation of ubiquitin-protein ligase activity involved in regulation of mitotic cell cycle transition	GO	GO:0051437	0.00861064
regulation of ubiquitin-protein ligase activity involved in mitotic cell cycle	GO	GO:0051439	0.00861064
signal transduction involved in cell cycle checkpoint	GO	GO:0072395	0.00861064
signal transduction involved in DNA integrity checkpoint	GO	GO:0072401	0.00861064
signal transduction involved in mitotic cell cycle checkpoint	GO	GO:0072413	0.00861064
positive regulation of protein ubiquitination involved in ubiquitin-dependent protein catabolic process	GO	GO:2000060	0.00861064
Hepatitis B	KEGG	hsa05161	0.00861064
NIK/NF-kappaB signaling	GO	GO:0038061	0.00861064
regulation of transcription from RNA polymerase II promoter in response to hypoxia	GO	GO:0061418	0.00861064
regulation of cell cycle G2/M phase transition	GO	GO:1902749	0.00861064
negative regulation of cell cycle G2/M phase transition	GO	GO:1902750	0.00861064
Hh mutants abrogate ligand secretion	REACTOME	R-HSA-5387390	0.00861064
Hh mutants that don't undergo autocatalytic processing are degraded by ERAD	REACTOME	R-HSA-5362768	0.00861064
Disorders of transmembrane transporters	REACTOME	R-HSA-5619115	0.00861064
ABC transporter disorders	REACTOME	R-HSA-5619084	0.00861064
Defective CFTR causes cystic fibrosis	REACTOME	R-HSA-5678895	0.00861064
Vif-mediated degradation of APOBEC3G	REACTOME	R-HSA-180585	0.00861064
Vpu mediated degradation of CD4	REACTOME	R-HSA-180534	0.00861064
Regulation of RAS by GAPs	REACTOME	R-HSA-5658442	0.00861064
Dectin-1 mediated noncanonical NF-kB signaling	REACTOME	R-HSA-5607761	0.00861064
NIK-->noncanonical NF-kB signaling	REACTOME	R-HSA-5676590	0.00861064
MAPK6/MAPK4 signaling	REACTOME	R-HSA-5687128	0.00861064
Degradation of beta-catenin by the destruction complex	REACTOME	R-HSA-195253	0.00861064
TCF dependent signaling in response to WNT	REACTOME	R-HSA-201681	0.00861064
Degradation of DVL	REACTOME	R-HSA-4641258	0.00861064
Degradation of AXIN	REACTOME	R-HSA-4641257	0.00861064
Asymmetric localization of PCP proteins	REACTOME	R-HSA-4608870	0.00861064
Hedgehog ligand biogenesis	REACTOME	R-HSA-5358346	0.00861064
GLI3 is processed to GLI3R by the proteasome	REACTOME	R-HSA-5610785	0.00861064
Degradation of GLI2 by the proteasome	REACTOME	R-HSA-5610783	0.00861064
Degradation of GLI1 by the proteasome	REACTOME	R-HSA-5610780	0.00861064
Hedgehog 'on' state	REACTOME	R-HSA-5632684	0.00861064
Regulation of mRNA stability by proteins that bind AU-rich elements	REACTOME	R-HSA-450531	0.00861064
AUF1 (hnRNP D0) binds and destabilizes mRNA	REACTOME	R-HSA-450408	0.00861064
Cell Cycle Checkpoints	REACTOME	R-HSA-69620	0.00861064
G1/S DNA Damage Checkpoints	REACTOME	R-HSA-69615	0.00861064
p53-Dependent G1/S DNA damage checkpoint	REACTOME	R-HSA-69580	0.00861064
Stabilization of p53	REACTOME	R-HSA-69541	0.00861064
Autodegradation of the E3 ubiquitin ligase COP1	REACTOME	R-HSA-349425	0.00861064
p53-Independent G1/S DNA damage checkpoint	REACTOME	R-HSA-69613	0.00861064
G2/M Checkpoints	REACTOME	R-HSA-69481	0.00861064
Mitotic G1-G1/S phases	REACTOME	R-HSA-453279	0.00861064
G1/S Transition	REACTOME	R-HSA-69206	0.00861064
Cyclin E associated events during G1/S transition	REACTOME	R-HSA-69202	0.00861064
SCF(Skp2)-mediated degradation of p27/p21	REACTOME	R-HSA-187577	0.00861064
S Phase	REACTOME	R-HSA-69242	0.00861064
Cyclin A:Cdk2-associated events at S phase entry	REACTOME	R-HSA-69656	0.00861064
Synthesis of DNA	REACTOME	R-HSA-69239	0.00861064
Switching of origins to a post-replicative state	REACTOME	R-HSA-69052	0.00861064
CDK-mediated phosphorylation and removal of Cdc6	REACTOME	R-HSA-69017	0.00861064
Ubiquitin-dependent degradation of Cyclin D	REACTOME	R-HSA-75815	0.00861064
Regulation of DNA replication	REACTOME	R-HSA-69304	0.00861064
Removal of licensing factors from origins	REACTOME	R-HSA-69300	0.00861064
Separation of Sister Chromatids	REACTOME	R-HSA-2467813	0.00861064
M/G1 Transition	REACTOME	R-HSA-68874	0.00861064
Assembly of the pre-replicative complex	REACTOME	R-HSA-68867	0.00861064
CDT1 association with the CDC6:ORC:origin complex	REACTOME	R-HSA-68827	0.00861064
Regulation of mitotic cell cycle	REACTOME	R-HSA-453276	0.00861064
Regulation of APC/C activators between G1/S and early anaphase	REACTOME	R-HSA-176408	0.00861064
SCF-beta-TrCP mediated degradation of Emi1	REACTOME	R-HSA-174113	0.00861064
Activation of APC/C and APC/C:Cdc20 mediated degradation of mitotic proteins	REACTOME	R-HSA-176814	0.00861064
APC/C:Cdc20 mediated degradation of mitotic proteins	REACTOME	R-HSA-176409	0.00861064
APC:Cdc20 mediated degradation of cell cycle proteins prior to satisfation of the cell cycle checkpoint	REACTOME	R-HSA-179419	0.00861064
Cdc20:Phospho-APC/C mediated degradation of Cyclin A	REACTOME	R-HSA-174184	0.00861064
APC/C:Cdc20 mediated degradation of Securin	REACTOME	R-HSA-174154	0.00861064
APC/C:Cdh1 mediated degradation of Cdc20 and other APC/C:Cdh1 targeted proteins in late mitosis/early G1	REACTOME	R-HSA-174178	0.00861064
Autodegradation of Cdh1 by Cdh1:APC/C	REACTOME	R-HSA-174084	0.00861064
DNA Replication	REACTOME	R-HSA-69306	0.00861064
ABC-family proteins mediated transport	REACTOME	R-HSA-382556	0.00861064
Regulation of Apoptosis	REACTOME	R-HSA-169911	0.00861064
Regulation of activated PAK-2p34 by proteasome mediated degradation	REACTOME	R-HSA-211733	0.00861064
Cellular response to hypoxia	REACTOME	R-HSA-2262749	0.00861064
Oxygen-dependent proline hydroxylation of Hypoxia-inducible Factor Alpha	REACTOME	R-HSA-1234176	0.00861064
regulation of ubiquitin protein ligase activity	GO	GO:1904666	0.00861064
negative regulation of ubiquitin protein ligase activity	GO	GO:1904667	0.00861064
positive regulation of ubiquitin protein ligase activity	GO	GO:1904668	0.00861064
FBXL7 down-regulates AURKA during mitotic entry and in early mitosis	REACTOME	R-HSA-8854050	0.00861064
HALLMARK_REACTIVE_OXYGEN_SPECIES_PATHWAY	H	M5938	0.00861064
amine metabolic process	GO	GO:0009308	0.00864166
cellular amine metabolic process	GO	GO:0044106	0.00864166
negative regulation of RNA metabolic process	GO	GO:0051253	0.0092565
defense response	GO	GO:0006952	0.010022
regulation of defense response	GO	GO:0031347	0.010165
positive regulation of immune system process	GO	GO:0002684	0.0115413
regulation of cell activation	GO	GO:0050865	0.0117965
regulation of mitotic cell cycle	GO	GO:0007346	0.012306
regulation of cell cycle process	GO	GO:0010564	0.012306
response to lipid	GO	GO:0033993	0.0124583
regulation of cytokine production	GO	GO:0001817	0.0130794
regulation of adaptive immune response based on somatic recombination of immune receptors built from immunoglobulin superfamily domains	GO	GO:0002822	0.01331
regulation of type I interferon production	GO	GO:0032479	0.01331
regulation of interferon-gamma production	GO	GO:0032649	0.01331
antigen receptor-mediated signaling pathway	GO	GO:0050851	0.01331
Metabolism of polyamines	REACTOME	R-HSA-351202	0.01331
HALLMARK_TNFA_SIGNALING_VIA_NFKB	H	M5890	0.0139259
regulation of reproductive process	GO	GO:2000241	0.0144855
regulation of viral life cycle	GO	GO:1903900	0.0144855
negative regulation of leukocyte activation	GO	GO:0002695	0.0147753
regulation of cytokine biosynthetic process	GO	GO:0042035	0.0147753
T cell activation	GO	GO:0042110	0.0147753
ER-Phagosome pathway	REACTOME	R-HSA-1236974	0.0147753
negative regulation of macromolecule biosynthetic process	GO	GO:0010558	0.0147944
immune response-regulating signaling pathway	GO	GO:0002764	0.0150672
regulation of RNA biosynthetic process	GO	GO:2001141	0.0169116
defense response to bacterium	GO	GO:0042742	0.0172502
lymphocyte activation	GO	GO:0046649	0.0172502
positive regulation of secretion	GO	GO:0051047	0.0172502
Transmembrane transport of small molecules	REACTOME	R-HSA-382551	0.0172502
Cellular responses to stress	REACTOME	R-HSA-2262752	0.0172502
regulation of RNA metabolic process	GO	GO:0051252	0.0183194
immune response-activating signal transduction	GO	GO:0002757	0.018741
regulation of symbiosis, encompassing mutualism through parasitism	GO	GO:0043903	0.018741
Proteasome	KEGG	ko03050	0.0188589
Calcium signaling pathway	KEGG	ko04020	0.0188589
Type II diabetes mellitus	KEGG	ko04930	0.0188589
Measles	KEGG	ko05162	0.0188589
Legionellosis	KEGG	ko05134	0.0188589
proteasome complex	GO	GO:0000502	0.0188589
glial cell differentiation	GO	GO:0010001	0.0188589
glial cell development	GO	GO:0021782	0.0188589
positive regulation of interferon-gamma production	GO	GO:0032729	0.0188589
regulation of organic acid transport	GO	GO:0032890	0.0188589
regulation of fat cell differentiation	GO	GO:0045598	0.0188589
RIG-I/MDA5 mediated induction of IFN-alpha/beta pathways	REACTOME	R-HSA-168928	0.0188589
Regulation of ornithine decarboxylase (ODC)	REACTOME	R-HSA-350562	0.0188589
peptidase complex	GO	GO:1905368	0.0188589
endopeptidase complex	GO	GO:1905369	0.0188589
negative regulation of cellular metabolic process	GO	GO:0031324	0.0193914
immune response	GO	GO:0006955	0.0206024
regulation of sequence-specific DNA binding transcription factor activity	GO	GO:0051090	0.0209519
positive regulation of secretion by cell	GO	GO:1903532	0.0209519
negative regulation of cellular biosynthetic process	GO	GO:0031327	0.0211834
negative regulation of nitrogen compound metabolic process	GO	GO:0051172	0.0211834
response to stress	GO	GO:0006950	0.0216356
regulation of response to stress	GO	GO:0080134	0.0227615
regulation of cell-cell adhesion	GO	GO:0022407	0.0229289
regulation of viral process	GO	GO:0050792	0.0234079
Tuberculosis	KEGG	ko05152	0.0253784
regulation of mononuclear cell proliferation	GO	GO:0032944	0.0253784
regulation of lymphocyte proliferation	GO	GO:0050670	0.0253784
negative regulation of cell activation	GO	GO:0050866	0.0253784
HALLMARK_UV_RESPONSE_UP	H	M5941	0.0253784
negative regulation of biosynthetic process	GO	GO:0009890	0.0258728
Influenza A	KEGG	ko05164	0.0259526
chronic inflammatory response	GO	GO:0002544	0.0259526
positive regulation of adaptive immune response	GO	GO:0002821	0.0259526
positive regulation of adaptive immune response based on somatic recombination of immune receptors built from immunoglobulin superfamily domains	GO	GO:0002824	0.0259526
protein deubiquitination	GO	GO:0016579	0.0259526
T cell receptor signaling pathway	GO	GO:0050852	0.0259526
DNA integrity checkpoint	GO	GO:0031570	0.0259526
regulation of T cell proliferation	GO	GO:0042129	0.0259526
response to amino acid	GO	GO:0043200	0.0259526
protein modification by small protein removal	GO	GO:0070646	0.0259526
regulation of peptide hormone secretion	GO	GO:0090276	0.0259526
negative regulation of mitotic cell cycle phase transition	GO	GO:1901991	0.0259526
TCR signaling	REACTOME	R-HSA-202403	0.0259526
Downstream TCR signaling	REACTOME	R-HSA-202424	0.0259526
Ub-specific processing proteases	REACTOME	R-HSA-5689880	0.0259526
NOD-like receptor signaling pathway	KEGG	ko04621	0.0268778
pattern recognition receptor signaling pathway	GO	GO:0002221	0.0268778
toll-like receptor signaling pathway	GO	GO:0002224	0.0268778
antigen processing and presentation of exogenous peptide antigen via MHC class I, TAP-dependent	GO	GO:0002479	0.0268778
leukocyte cell-cell adhesion	GO	GO:0007159	0.0268778
response to temperature stimulus	GO	GO:0009266	0.0268778
regulation of lipid metabolic process	GO	GO:0019216	0.0268778
antigen processing and presentation of exogenous peptide antigen via MHC class I	GO	GO:0042590	0.0268778
regulation of transcription from RNA polymerase II promoter in response to stress	GO	GO:0043618	0.0268778
regulation of DNA-templated transcription in response to stress	GO	GO:0043620	0.0268778
positive regulation of protein catabolic process	GO	GO:0045732	0.0268778
regulation of hormone secretion	GO	GO:0046883	0.0268778
Downstream signaling events of B Cell Receptor (BCR)	REACTOME	R-HSA-1168372	0.0268778
Signaling by SCF-KIT	REACTOME	R-HSA-1433557	0.0283815
regulation of hemopoiesis	GO	GO:1903706	0.0287277
HALLMARK_ALLOGRAFT_REJECTION	H	M5950	0.0287277
regulation of cell cycle	GO	GO:0051726	0.0305887
regulation of transcription, DNA-templated	GO	GO:0006355	0.0306935
regulation of nucleic acid-templated transcription	GO	GO:1903506	0.0306935
response to oxygen-containing compound	GO	GO:1901700	0.0316354
regulation of cellular biosynthetic process	GO	GO:0031326	0.0340039
positive regulation of immune effector process	GO	GO:0002699	0.0352044
regulation of leukocyte mediated immunity	GO	GO:0002703	0.0352044
positive regulation of peptide secretion	GO	GO:0002793	0.0352044
proteolysis involved in cellular protein catabolic process	GO	GO:0051603	0.0352044
regulation of I-kappaB kinase/NF-kappaB signaling	GO	GO:0043122	0.0352044
cellular protein catabolic process	GO	GO:0044257	0.0352044
regulation of leukocyte proliferation	GO	GO:0070663	0.0352044
response to nitrogen compound	GO	GO:1901698	0.0358163
regulation of leukocyte cell-cell adhesion	GO	GO:1903037	0.0366226
regulation of secretion by cell	GO	GO:1903530	0.0434338
cellular response to lipopolysaccharide	GO	GO:0071222	0.0455192
Class I MHC mediated antigen processing & presentation	REACTOME	R-HSA-983169	0.0455192
signal transduction by protein phosphorylation	GO	GO:0023014	0.0460372
regulation of myeloid cell differentiation	GO	GO:0045637	0.0460372
negative regulation of transferase activity	GO	GO:0051348	0.0460372
Antigen processing-Cross presentation	REACTOME	R-HSA-1236975	0.0460372
negative regulation of cell cycle process	GO	GO:0010948	0.0482612
negative regulation of protein ubiquitination	GO	GO:0031397	0.0482612
positive regulation of myeloid cell differentiation	GO	GO:0045639	0.0482612
negative regulation of cell cycle phase transition	GO	GO:1901988	0.0482612
negative regulation of protein modification by small protein conjugation or removal	GO	GO:1903321	0.0482612
Interleukin-10 signaling	REACTOME	R-HSA-6783783	0.0482612
negative regulation of cellular macromolecule biosynthetic process	GO	GO:2000113	0.0485346
