# Supplementary material for: Tumour-targeted interleukin-12 and entinostat combination therapy improves cancer survival by reprogramming the tumour immune cell landscape
Source: Nat Commun. 2021 Aug 26;12:5151. doi: 10.1038/s41467-021-25393-x (PMC8390765; doi:10.1038/s41467-021-25393-x)
Supplement: Supplementary file 7 — Supplementary Data 5 [file 41467_2021_25393_MOESM7_ESM.xls]

## Sheet: M1 combo vs PBS
Supplementary Data 5. List of GO, KEGG, REACTOME, and HALLMARK pathways upregulated in tumor-infiltrating macrophages identified as M1 by scRNAseq in mice treated with entinostat + NHS-IL12 versus PBS-treated control tumors as in Fig. 1a on day 21 post-tumor implant. Pathways highlighted in bold are shown in Fig. 6d.
Pathway Name	Category	Pathway Accession Identifier	pval
response to biotic stimulus	GO	GO:0009607	1.45324e-09
HALLMARK_INTERFERON_GAMMA_RESPONSE	H	M5913	2.63193e-09
response to other organism	GO	GO:0051707	3.89361e-09
response to external biotic stimulus	GO	GO:0043207	3.89361e-09
defense response	GO	GO:0006952	4.60409e-09
HALLMARK_HYPOXIA	H	M5891	5.02883e-09
inflammatory response	GO	GO:0006954	7.36196e-09
HALLMARK_IL6_JAK_STAT3_SIGNALING	H	M5897	1.01842e-08
acute inflammatory response	GO	GO:0002526	2.15845e-08
anchored component of membrane	GO	GO:0031225	4.12094e-08
Cytokine Signaling in Immune system	REACTOME	R-HSA-1280215	7.21776e-08
immune response	GO	GO:0006955	8.81124e-08
Interleukin-4 and 13 signaling	REACTOME	R-HSA-6785807	1.09841e-07
defense response to other organism	GO	GO:0098542	2.59272e-07
response to lipid	GO	GO:0033993	2.60742e-07
response to bacterium	GO	GO:0009617	3.64301e-07
response to external stimulus	GO	GO:0009605	4.01219e-07
Interferon alpha/beta signaling	REACTOME	R-HSA-909733	5.00194e-07
Signaling by Interleukins	REACTOME	R-HSA-449147	1.16292e-06
response to cytokine	GO	GO:0034097	1.16301e-06
extracellular space	GO	GO:0005615	1.53453e-06
immune effector process	GO	GO:0002252	1.82061e-06
cellular response to cytokine stimulus	GO	GO:0071345	2.918e-06
acute-phase response	GO	GO:0006953	2.94702e-06
HALLMARK_TNFA_SIGNALING_VIA_NFKB	H	M5890	3.00551e-06
Innate Immune System	REACTOME	R-HSA-168249	3.41326e-06
Immune System	REACTOME	R-HSA-168256	3.44103e-06
Neutrophil degranulation	REACTOME	R-HSA-6798695	4.13448e-06
neutrophil activation involved in immune response	GO	GO:0002283	4.73468e-06
neutrophil activation	GO	GO:0042119	4.73468e-06
neutrophil degranulation	GO	GO:0043312	4.73468e-06
response to interferon-gamma	GO	GO:0034341	5.31204e-06
granulocyte activation	GO	GO:0036230	5.41243e-06
response to lipopolysaccharide	GO	GO:0032496	5.55321e-06
response to ketone	GO	GO:1901654	5.79891e-06
response to interferon-beta	GO	GO:0035456	6.98409e-06
cell migration	GO	GO:0016477	7.00221e-06
neutrophil mediated immunity	GO	GO:0002446	7.03643e-06
innate immune response	GO	GO:0045087	7.41449e-06
HALLMARK_P53_PATHWAY	H	M5939	7.51104e-06
leukocyte degranulation	GO	GO:0043299	8.00273e-06
immune system process	GO	GO:0002376	8.26076e-06
response to molecule of bacterial origin	GO	GO:0002237	8.49411e-06
myeloid leukocyte activation	GO	GO:0002274	9.08401e-06
response to steroid hormone	GO	GO:0048545	9.28921e-06
HALLMARK_COMPLEMENT	H	M5921	9.64892e-06
leukocyte mediated immunity	GO	GO:0002443	1.00616e-05
exocytosis	GO	GO:0006887	1.00616e-05
myeloid cell activation involved in immune response	GO	GO:0002275	1.03012e-05
response to progesterone	GO	GO:0032570	1.041e-05
HALLMARK_APOPTOSIS	H	M5902	1.21716e-05
regulated exocytosis	GO	GO:0045055	1.29685e-05
response to drug	GO	GO:0042493	1.31668e-05
myeloid leukocyte mediated immunity	GO	GO:0002444	1.48674e-05
negative regulation of response to wounding	GO	GO:1903035	1.51446e-05
HALLMARK_INTERFERON_ALPHA_RESPONSE	H	M5911	1.60413e-05
cellular response to chemical stimulus	GO	GO:0070887	1.64239e-05
secretion by cell	GO	GO:0032940	1.74585e-05
type I interferon signaling pathway	GO	GO:0060337	1.752e-05
response to organic cyclic compound	GO	GO:0014070	1.91997e-05
specific granule	GO	GO:0042581	1.94937e-05
secretory granule	GO	GO:0030141	1.9578e-05
response to chemical	GO	GO:0042221	2.12822e-05
cell motility	GO	GO:0048870	2.17538e-05
leukocyte activation	GO	GO:0045321	2.18893e-05
cell chemotaxis	GO	GO:0060326	2.23302e-05
positive regulation of reactive oxygen species metabolic process	GO	GO:2000379	2.25036e-05
secretory granule membrane	GO	GO:0030667	2.7047e-05
response to type I interferon	GO	GO:0034340	2.81985e-05
cell activation	GO	GO:0001775	3.02343e-05
response to organic substance	GO	GO:0010033	3.16658e-05
localization of cell	GO	GO:0051674	3.21656e-05
secretion	GO	GO:0046903	4.0643e-05
defense response to bacterium	GO	GO:0042742	4.12815e-05
response to temperature stimulus	GO	GO:0009266	4.12815e-05
tertiary granule	GO	GO:0070820	4.35401e-05
cell activation involved in immune response	GO	GO:0002263	4.59916e-05
leukocyte activation involved in immune response	GO	GO:0002366	4.59916e-05
response to toxic substance	GO	GO:0009636	5.57799e-05
defense response to virus	GO	GO:0051607	6.43843e-05
regulation of cell death	GO	GO:0010941	6.52953e-05
RNA polymerase II core promoter sequence-specific DNA binding	GO	GO:0000979	6.99716e-05
negative regulation of viral genome replication	GO	GO:0045071	6.99716e-05
Peptide ligand-binding receptors	REACTOME	R-HSA-375276	6.99716e-05
response to stress	GO	GO:0006950	7.18622e-05
cytokine-mediated signaling pathway	GO	GO:0019221	9.08864e-05
regulation of reactive oxygen species metabolic process	GO	GO:2000377	9.38772e-05
regulation of response to wounding	GO	GO:1903034	9.38772e-05
response to oxygen-containing compound	GO	GO:1901700	9.65118e-05
HALLMARK_MTORC1_SIGNALING	H	M5924	0.000111323
leukocyte migration	GO	GO:0050900	0.000116545
regulation of apoptotic process	GO	GO:0042981	0.000119673
negative regulation of response to external stimulus	GO	GO:0032102	0.000120655
negative regulation of reproductive process	GO	GO:2000242	0.000127605
regulation of programmed cell death	GO	GO:0043067	0.000132665
Jak-STAT signaling pathway	KEGG	ko04630	0.000135586
regulation of innate immune response	GO	GO:0045088	0.000135897
Interferon Signaling	REACTOME	R-HSA-913531	0.000137967
response to metal ion	GO	GO:0010038	0.000138555
HALLMARK_INFLAMMATORY_RESPONSE	H	M5932	0.000164007
response to estradiol	GO	GO:0032355	0.000188358
secretory vesicle	GO	GO:0099503	0.000192832
regulation of immune response	GO	GO:0050776	0.00020515
regulation of endopeptidase activity	GO	GO:0052548	0.000205329
regulation of nitric oxide biosynthetic process	GO	GO:0045428	0.000231619
Toll-Like Receptors Cascades	REACTOME	R-HSA-168898	0.000241639
metal ion homeostasis	GO	GO:0055065	0.000244528
cellular metal ion homeostasis	GO	GO:0006875	0.000251946
Pertussis	KEGG	ko05133	0.000283905
positive regulation of cytosolic calcium ion concentration	GO	GO:0007204	0.000283905
regulation of cytosolic calcium ion concentration	GO	GO:0051480	0.000283905
regulation of defense response	GO	GO:0031347	0.000284964
regulation of peptidase activity	GO	GO:0052547	0.000289826
specific granule membrane	GO	GO:0035579	0.000343042
response to virus	GO	GO:0009615	0.00036486
Prolactin signaling pathway	KEGG	hsa04917	0.000377331
apoptotic process	GO	GO:0006915	0.000382571
response to inorganic substance	GO	GO:0010035	0.00039783
negative regulation of viral process	GO	GO:0048525	0.000404012
granulocyte migration	GO	GO:0097530	0.000404012
Interferon gamma signaling	REACTOME	R-HSA-877300	0.000404012
IL-17 signaling pathway	KEGG	ko04657	0.000404012
response to glucocorticoid	GO	GO:0051384	0.000424925
cellular response to organic substance	GO	GO:0071310	0.000436982
cytoplasmic vesicle part	GO	GO:0044433	0.000500687
movement of cell or subcellular component	GO	GO:0006928	0.000506778
response to corticosteroid	GO	GO:0031960	0.00053086
negative regulation of response to stimulus	GO	GO:0048585	0.000558365
myeloid leukocyte migration	GO	GO:0097529	0.000560245
core promoter sequence-specific DNA binding	GO	GO:0001046	0.000582761
neutrophil chemotaxis	GO	GO:0030593	0.000582761
regulation of reactive oxygen species biosynthetic process	GO	GO:1903426	0.000582761
Class A/1 (Rhodopsin-like receptors)	REACTOME	R-HSA-373076	0.000582761
Herpes simplex infection	KEGG	ko05168	0.000585309
programmed cell death	GO	GO:0012501	0.00058745
regulation of response to stress	GO	GO:0080134	0.000615918
cation homeostasis	GO	GO:0055080	0.000635271
regulation of immune system process	GO	GO:0002682	0.000687562
cellular response to oxygen-containing compound	GO	GO:1901701	0.000689755
locomotion	GO	GO:0040011	0.000730279
positive regulation of cell death	GO	GO:0010942	0.000732854
intrinsic apoptotic signaling pathway in response to DNA damage	GO	GO:0008630	0.000759448
tertiary granule membrane	GO	GO:0070821	0.000759448
negative regulation of cell proliferation	GO	GO:0008285	0.000775007
regulation of inflammatory response	GO	GO:0050727	0.000782633
apoptotic signaling pathway	GO	GO:0097190	0.000839266
inorganic ion homeostasis	GO	GO:0098771	0.000846136
neutrophil migration	GO	GO:1990266	0.000861669
response to wounding	GO	GO:0009611	0.000872748
aging	GO	GO:0007568	0.000930529
negative regulation of peptidase activity	GO	GO:0010466	0.000946165
negative regulation of endopeptidase activity	GO	GO:0010951	0.000946165
Tuberculosis	KEGG	ko05152	0.000981378
Hepatitis C	KEGG	ko05160	0.00100899
response to heat	GO	GO:0009408	0.00100899
response to oxidative stress	GO	GO:0006979	0.00105515
cellular ion homeostasis	GO	GO:0006873	0.00113388
cellular cation homeostasis	GO	GO:0030003	0.00113388
positive regulation of immune system process	GO	GO:0002684	0.00117119
regeneration	GO	GO:0031099	0.00118211
cellular divalent inorganic cation homeostasis	GO	GO:0072503	0.00118544
cell death	GO	GO:0008219	0.00118579
Amoebiasis	KEGG	ko05146	0.0012287
granulocyte chemotaxis	GO	GO:0071621	0.0012287
Interleukin-10 signaling	REACTOME	R-HSA-6783783	0.0012287
positive regulation of programmed cell death	GO	GO:0043068	0.00123454
ion homeostasis	GO	GO:0050801	0.00126761
core promoter binding	GO	GO:0001047	0.00131673
response to mechanical stimulus	GO	GO:0009612	0.00131673
leukocyte chemotaxis	GO	GO:0030595	0.00131673
Transcriptional misregulation in cancer	KEGG	ko05202	0.00131673
TNF signaling pathway	KEGG	hsa04668	0.00131673
divalent inorganic cation homeostasis	GO	GO:0072507	0.00142174
Fluid shear stress and atherosclerosis	KEGG	ko05418	0.00142174
intrinsic apoptotic signaling pathway	GO	GO:0097193	0.00146152
MicroRNAs in cancer	KEGG	hsa05206	0.00146152
negative regulation of apoptotic process	GO	GO:0043066	0.00146503
regulation of cell proliferation	GO	GO:0042127	0.0014789
positive regulation of multicellular organismal process	GO	GO:0051240	0.00156752
negative regulation of programmed cell death	GO	GO:0043069	0.00166818
regulation of cysteine-type endopeptidase activity	GO	GO:2000116	0.00169371
Hematopoietic cell lineage	KEGG	ko04640	0.00169918
azurophil granule membrane	GO	GO:0035577	0.00169918
regulation of viral genome replication	GO	GO:0045069	0.00169918
negative regulation of viral life cycle	GO	GO:1903901	0.00169918
cell surface receptor signaling pathway	GO	GO:0007166	0.00173906
response to reactive oxygen species	GO	GO:0000302	0.00176271
Toll Like Receptor 4 (TLR4) Cascade	REACTOME	R-HSA-166016	0.00178958
chemotaxis	GO	GO:0006935	0.001974
regulation of cytokine-mediated signaling pathway	GO	GO:0001959	0.00217168
cytoplasmic vesicle	GO	GO:0031410	0.00220828
intracellular vesicle	GO	GO:0097708	0.00220828
Leishmaniasis	KEGG	ko05140	0.00228887
antioxidant activity	GO	GO:0016209	0.00228887
regulation of cytokine biosynthetic process	GO	GO:0042035	0.00228887
GPCR ligand binding	REACTOME	R-HSA-500792	0.00228887
cellular oxidant detoxification	GO	GO:0098869	0.00228887
signal transducer activity	GO	GO:0004871	0.00238148
cellular homeostasis	GO	GO:0019725	0.00254327
positive regulation of apoptotic process	GO	GO:0043065	0.00254327
signaling receptor activity	GO	GO:0038023	0.00254975
negative regulation of cell death	GO	GO:0060548	0.00255784
extracellular matrix organization	GO	GO:0030198	0.00261344
regulation of response to cytokine stimulus	GO	GO:0060759	0.00261344
humoral immune response	GO	GO:0006959	0.00267354
regulation of lymphocyte proliferation	GO	GO:0050670	0.00267354
enzyme inhibitor activity	GO	GO:0004857	0.00276031
cellular response to interferon-gamma	GO	GO:0071346	0.00301382
detoxification	GO	GO:0098754	0.00301382
cellular detoxification	GO	GO:1990748	0.00301382
response to stimulus	GO	GO:0050896	0.00303772
regulation of vasculature development	GO	GO:1901342	0.00312064
single organism cell adhesion	GO	GO:0098602	0.00325156
positive regulation of innate immune response	GO	GO:0045089	0.00327074
toll-like receptor signaling pathway	GO	GO:0002224	0.00330001
negative regulation of cell adhesion	GO	GO:0007162	0.00330001
regulation of mononuclear cell proliferation	GO	GO:0032944	0.00330001
positive regulation of vasculature development	GO	GO:1904018	0.00330001
molecular transducer activity	GO	GO:0060089	0.00337487
Osteoclast differentiation	KEGG	ko04380	0.00369923
positive regulation of peptide secretion	GO	GO:0002793	0.00369923
regulation of reproductive process	GO	GO:2000241	0.00369923
response to abiotic stimulus	GO	GO:0009628	0.00372796
cell adhesion	GO	GO:0007155	0.00375388
response to hormone	GO	GO:0009725	0.00375388
response to organonitrogen compound	GO	GO:0010243	0.00375388
Toll-like receptor signaling pathway	KEGG	ko04620	0.0038901
animal organ regeneration	GO	GO:0031100	0.0038901
biological adhesion	GO	GO:0022610	0.00399638
negative regulation of immune system process	GO	GO:0002683	0.00401469
receptor complex	GO	GO:0043235	0.00402894
response to transition metal nanoparticle	GO	GO:1990267	0.00402894
cell surface	GO	GO:0009986	0.00404063
positive regulation of defense response	GO	GO:0031349	0.00428551
HALLMARK_ALLOGRAFT_REJECTION	H	M5950	0.00428575
regulation of cysteine-type endopeptidase activity involved in apoptotic process	GO	GO:0043281	0.00435527
regulation of growth	GO	GO:0040008	0.0045805
regulation of leukocyte proliferation	GO	GO:0070663	0.00486969
transmembrane signaling receptor activity	GO	GO:0004888	0.00491563
regulation of leukocyte differentiation	GO	GO:1902105	0.00491563
transmembrane receptor activity	GO	GO:0099600	0.00491563
response to organophosphorus	GO	GO:0046683	0.00493365
response to purine-containing compound	GO	GO:0014074	0.00493365
cytokine binding	GO	GO:0019955	0.00493365
innate immune response-activating signal transduction	GO	GO:0002758	0.00510672
wound healing	GO	GO:0042060	0.00510672
regulation of multicellular organismal process	GO	GO:0051239	0.00564274
taxis	GO	GO:0042330	0.00565483
activation of innate immune response	GO	GO:0002218	0.0056787
pattern recognition receptor signaling pathway	GO	GO:0002221	0.00583167
regulation of intracellular signal transduction	GO	GO:1902531	0.00586286
response to alcohol	GO	GO:0097305	0.00592431
negative regulation of defense response	GO	GO:0031348	0.0061601
transition metal ion homeostasis	GO	GO:0055076	0.0061601
regulation of response to external stimulus	GO	GO:0032101	0.00624658
response to oxygen levels	GO	GO:0070482	0.00629898
extracellular matrix	GO	GO:0031012	0.0064582
positive regulation of cell proliferation	GO	GO:0008284	0.00656757
HALLMARK_KRAS_SIGNALING_UP	H	M5953	0.00684976
negative regulation of multi-organism process	GO	GO:0043901	0.00692421
plasma membrane	GO	GO:0005886	0.00694638
positive regulation of cytokine production	GO	GO:0001819	0.00697014
response to extracellular stimulus	GO	GO:0009991	0.00697014
cellular chemical homeostasis	GO	GO:0055082	0.00697014
cellular response to stimulus	GO	GO:0051716	0.0070109
negative regulation of cell communication	GO	GO:0010648	0.00711623
activation of immune response	GO	GO:0002253	0.00724054
regulation of cytokine secretion	GO	GO:0050707	0.00758463
cytoplasmic vesicle membrane	GO	GO:0030659	0.00771471
regulation of cytokine production	GO	GO:0001817	0.00806824
immune response-activating signal transduction	GO	GO:0002757	0.00806824
cellular calcium ion homeostasis	GO	GO:0006874	0.00815652
response to nutrient	GO	GO:0007584	0.00815652
regulation of angiogenesis	GO	GO:0045765	0.00815652
calcium ion homeostasis	GO	GO:0055074	0.00815652
cellular response to biotic stimulus	GO	GO:0071216	0.00815652
response to acid chemical	GO	GO:0001101	0.00815871
response to nitrogen compound	GO	GO:1901698	0.00868182
HALLMARK_IL2_STAT5_SIGNALING	H	M5947	0.00901356
response to endogenous stimulus	GO	GO:0009719	0.00906472
organic acid binding	GO	GO:0043177	0.00922176
regulation of protein phosphorylation	GO	GO:0001932	0.00922923
positive regulation of developmental process	GO	GO:0051094	0.00925656
regulation of cell adhesion	GO	GO:0030155	0.00925734
negative regulation of nucleobase-containing compound metabolic process	GO	GO:0045934	0.00939224
cellular response to abiotic stimulus	GO	GO:0071214	0.00953764
regulation of proteolysis	GO	GO:0030162	0.0099453
intrinsic component of plasma membrane	GO	GO:0031226	0.0099453
regulation of apoptotic signaling pathway	GO	GO:2001233	0.0102159
negative regulation of proteolysis	GO	GO:0045861	0.0102642
signal transduction	GO	GO:0007165	0.0104207
cell periphery	GO	GO:0071944	0.0106303
immune response-regulating signaling pathway	GO	GO:0002764	0.0108331
positive regulation of angiogenesis	GO	GO:0045766	0.0110853
regulation of protein metabolic process	GO	GO:0051246	0.0114406
primary lysosome	GO	GO:0005766	0.0116354
response to hypoxia	GO	GO:0001666	0.012056
cell communication	GO	GO:0007154	0.0121638
regulation of leukocyte activation	GO	GO:0002694	0.0122123
regulation of hemopoiesis	GO	GO:1903706	0.0127727
HALLMARK_XENOBIOTIC_METABOLISM	H	M5934	0.0127811
multicellular organism development	GO	GO:0007275	0.0128902
negative regulation of catalytic activity	GO	GO:0043086	0.0129911
cofactor metabolic process	GO	GO:0051186	0.013133
negative regulation of hydrolase activity	GO	GO:0051346	0.013133
Cytokine-cytokine receptor interaction	KEGG	ko04060	0.0131883
liver development	GO	GO:0001889	0.0131883
response to nutrient levels	GO	GO:0031667	0.0132574
response to decreased oxygen levels	GO	GO:0036293	0.0132574
negative regulation of signal transduction	GO	GO:0009968	0.0139762
regulation of response to stimulus	GO	GO:0048583	0.0143423
Extracellular matrix organization	REACTOME	R-HSA-1474244	0.0146602
response to tumor necrosis factor	GO	GO:0034612	0.0147628
negative regulation of signaling	GO	GO:0023057	0.015055
vesicle membrane	GO	GO:0012506	0.0152396
hepaticobiliary system development	GO	GO:0061008	0.0155426
peptidase regulator activity	GO	GO:0061134	0.0155426
positive regulation of leukocyte differentiation	GO	GO:1902107	0.0155426
Signaling by SCF-KIT	REACTOME	R-HSA-1433557	0.0156814
extracellular region	GO	GO:0005576	0.0157192
Hemostasis	REACTOME	R-HSA-109582	0.016067
positive regulation of signaling	GO	GO:0023056	0.0170231
integral component of plasma membrane	GO	GO:0005887	0.0171898
cytoplasmic vesicle lumen	GO	GO:0060205	0.0173877
regulation of phosphorylation	GO	GO:0042325	0.0181168
multi-organism process	GO	GO:0051704	0.0181496
maintenance of location	GO	GO:0051235	0.0181594
cellular response to oxidative stress	GO	GO:0034599	0.0184406
extracellular structure organization	GO	GO:0043062	0.0184406
positive regulation of apoptotic signaling pathway	GO	GO:2001235	0.0189714
anatomical structure development	GO	GO:0048856	0.0194474
regulation of signal transduction	GO	GO:0009966	0.0194516
negative regulation of cellular metabolic process	GO	GO:0031324	0.0194602
regulation of transport	GO	GO:0051049	0.0195662
positive regulation of response to stimulus	GO	GO:0048584	0.0201775
positive regulation of secretion	GO	GO:0051047	0.0204992
regulation of peptide secretion	GO	GO:0002791	0.0208897
cellular response to lipid	GO	GO:0071396	0.0208897
positive regulation of immune response	GO	GO:0050778	0.0209245
Influenza A	KEGG	ko05164	0.0210484
regulation of leukocyte migration	GO	GO:0002685	0.0210484
regulation of peptidyl-tyrosine phosphorylation	GO	GO:0050730	0.0210484
cellular response to lipopolysaccharide	GO	GO:0071222	0.0210484
Hepatitis B	KEGG	hsa05161	0.0210484
Activated TLR4 signalling	REACTOME	R-HSA-166054	0.0210484
system development	GO	GO:0048731	0.0212006
animal organ development	GO	GO:0048513	0.0212991
regulation of cell growth	GO	GO:0001558	0.0214177
tissue development	GO	GO:0009888	0.0226484
positive regulation of leukocyte activation	GO	GO:0002696	0.0227106
regulation of lymphocyte activation	GO	GO:0051249	0.0228666
extracellular region part	GO	GO:0044421	0.0234201
negative regulation of intracellular signal transduction	GO	GO:1902532	0.0235781
regulation of signaling	GO	GO:0023051	0.0237291
behavior	GO	GO:0007610	0.0240664
negative regulation of apoptotic signaling pathway	GO	GO:2001234	0.0240664
cellular response to molecule of bacterial origin	GO	GO:0071219	0.0242186
negative regulation of nitrogen compound metabolic process	GO	GO:0051172	0.024359
receptor activity	GO	GO:0004872	0.0245898
regulation of cell activation	GO	GO:0050865	0.0245898
vesicle-mediated transport	GO	GO:0016192	0.0248798
regulation of ion transport	GO	GO:0043269	0.0249699
regulation of I-kappaB kinase/NF-kappaB signaling	GO	GO:0043122	0.0269233
cell proliferation	GO	GO:0008283	0.0269312
positive regulation of cell activation	GO	GO:0050867	0.0276102
phosphoric ester hydrolase activity	GO	GO:0042578	0.0276775
cellular response to acid chemical	GO	GO:0071229	0.0276775
positive regulation of hemopoiesis	GO	GO:1903708	0.0276775
regulation of cell communication	GO	GO:0010646	0.0278433
positive regulation of macromolecule metabolic process	GO	GO:0010604	0.0289637
chemical homeostasis	GO	GO:0048878	0.0300494
positive regulation of signal transduction	GO	GO:0009967	0.0302166
negative regulation of molecular function	GO	GO:0044092	0.0302645
vesicle	GO	GO:0031982	0.0314145
single organismal cell-cell adhesion	GO	GO:0016337	0.0314315
cellular response to extracellular stimulus	GO	GO:0031668	0.0314315
cellular response to reactive oxygen species	GO	GO:0034614	0.0314315
single-organism behavior	GO	GO:0044708	0.0314315
HALLMARK_UV_RESPONSE_UP	H	M5941	0.0314315
signaling	GO	GO:0023052	0.0315906
single organism signaling	GO	GO:0044700	0.0315906
positive regulation of cell communication	GO	GO:0010647	0.0320967
developmental process	GO	GO:0032502	0.0322086
vesicle lumen	GO	GO:0031983	0.0326106
positive regulation of protein secretion	GO	GO:0050714	0.0354859
regulation of multicellular organismal development	GO	GO:2000026	0.0360881
regulation of sequence-specific DNA binding transcription factor activity	GO	GO:0051090	0.0362103
positive regulation of lymphocyte activation	GO	GO:0051251	0.036792
cellular response to tumor necrosis factor	GO	GO:0071356	0.036792
positive regulation of intracellular signal transduction	GO	GO:1902533	0.0376999
single-organism developmental process	GO	GO:0044767	0.039081
gland development	GO	GO:0048732	0.039424
regulation of myeloid cell differentiation	GO	GO:0045637	0.0398447
GPCR downstream signaling	REACTOME	R-HSA-388396	0.0398447
regulation of protein modification process	GO	GO:0031399	0.0400892
regulation of protein maturation	GO	GO:1903317	0.0405276
cell differentiation	GO	GO:0030154	0.0406091
homeostatic process	GO	GO:0042592	0.0409971
receptor binding	GO	GO:0005102	0.0420337
multicellular organismal process	GO	GO:0032501	0.0432036
negative regulation of cellular biosynthetic process	GO	GO:0031327	0.0432354
HTLV-I infection	KEGG	ko05166	0.0445109
negative regulation of protein metabolic process	GO	GO:0051248	0.0450565
positive regulation of biological process	GO	GO:0048518	0.0460096
negative regulation of multicellular organismal process	GO	GO:0051241	0.0468878
negative regulation of biosynthetic process	GO	GO:0009890	0.04714
system process	GO	GO:0003008	0.0483524
regulation of viral process	GO	GO:0050792	0.0489222
regulation of localization	GO	GO:0032879	0.0492622
