# Supplementary material for: Tumour-targeted interleukin-12 and entinostat combination therapy improves cancer survival by reprogramming the tumour immune cell landscape
Source: Nat Commun. 2021 Aug 26;12:5151. doi: 10.1038/s41467-021-25393-x (PMC8390765; doi:10.1038/s41467-021-25393-x)
Supplement: Supplementary file 8 — Supplementary Data 6 [file 41467_2021_25393_MOESM8_ESM.xls]

## Sheet: ALL Macrophages Pathway analysi
Supplementary Data 6. List of GO, KEGG, REACTOME, and HALLMARK pathways downregulated in all tumor-infiltrating macrophages identified by scRNAseq in CD8-depleted mice treated with entinostat + NHS-IL12 as in Fig. 1a versus undepleted. Pathways highlighted in bold are shown in Fig. 7d.
Pathway Name	Category	Pathway Accession Identifier	pval
HALLMARK_INTERFERON_GAMMA_RESPONSE	H	M5913	9.9e-07
HALLMARK_INTERFERON_ALPHA_RESPONSE	H	M5911	3.97e-05
cytokine-mediated signaling pathway	GO	GO:0019221	0.00048
response to cytokine	GO	GO:0034097	0.000696
Interferon Signaling	REACTOME	R-HSA-913531	0.00106182
Immune System	REACTOME	R-HSA-168256	0.0011173
regulation of adaptive immune response	GO	GO:0002819	0.00115461
Interferon alpha/beta signaling	REACTOME	R-HSA-909733	0.00115461
Cytokine Signaling in Immune system	REACTOME	R-HSA-1280215	0.00116222
negative regulation of viral process	GO	GO:0048525	0.00218525
Interferon gamma signaling	REACTOME	R-HSA-877300	0.00218525
regulation of innate immune response	GO	GO:0045088	0.00403705
regulation of adaptive immune response based on somatic recombination of immune receptors built from immunoglobulin superfamily domains	GO	GO:0002822	0.00418259
response to type I interferon	GO	GO:0034340	0.00418259
negative regulation of viral genome replication	GO	GO:0045071	0.00418259
type I interferon signaling pathway	GO	GO:0060337	0.00418259
negative regulation of viral life cycle	GO	GO:1903901	0.00418259
single organism cell adhesion	GO	GO:0098602	0.00452444
HALLMARK_ALLOGRAFT_REJECTION	H	M5950	0.00452444
cellular response to cytokine stimulus	GO	GO:0071345	0.00452697
defense response to other organism	GO	GO:0098542	0.00675602
response to bacterium	GO	GO:0009617	0.0069279
external side of plasma membrane	GO	GO:0009897	0.00708035
negative regulation of multi-organism process	GO	GO:0043901	0.00708035
defense response to virus	GO	GO:0051607	0.00708035
HALLMARK_IL6_JAK_STAT3_SIGNALING	H	M5897	0.00709793
regulation of peptide secretion	GO	GO:0002791	0.00749447
immune response	GO	GO:0006955	0.0078512
regulation of lymphocyte mediated immunity	GO	GO:0002706	0.0080943
positive regulation of adaptive immune response	GO	GO:0002821	0.0080943
positive regulation of adaptive immune response based on somatic recombination of immune receptors built from immunoglobulin superfamily domains	GO	GO:0002824	0.0080943
regulation of hormone secretion	GO	GO:0046883	0.0080943
response to molecule of bacterial origin	GO	GO:0002237	0.00822053
response to lipopolysaccharide	GO	GO:0032496	0.00822053
regulation of secretion	GO	GO:0051046	0.0116861
Herpes simplex infection	KEGG	ko05168	0.0125433
regulation of leukocyte mediated immunity	GO	GO:0002703	0.0125433
single organismal cell-cell adhesion	GO	GO:0016337	0.0125433
response to biotic stimulus	GO	GO:0009607	0.0137248
response to other organism	GO	GO:0051707	0.0137248
response to external biotic stimulus	GO	GO:0043207	0.0137248
Adaptive Immune System	REACTOME	R-HSA-1280218	0.0155009
positive regulation of lymphocyte mediated immunity	GO	GO:0002708	0.0158264
negative regulation of reproductive process	GO	GO:2000242	0.0158264
cell surface receptor signaling pathway	GO	GO:0007166	0.0159344
innate immune response	GO	GO:0045087	0.0179622
response to virus	GO	GO:0009615	0.0186041
response to drug	GO	GO:0042493	0.0186041
response to lipid	GO	GO:0033993	0.0193194
leukocyte activation	GO	GO:0045321	0.0200983
regulation of secretion by cell	GO	GO:1903530	0.0207607
immune effector process	GO	GO:0002252	0.0218969
Toll-like receptor signaling pathway	KEGG	ko04620	0.0222532
regulation of viral genome replication	GO	GO:0045069	0.0222532
regulation of reproductive process	GO	GO:2000241	0.0222532
GPCR ligand binding	REACTOME	R-HSA-500792	0.0222532
cell-cell adhesion	GO	GO:0098609	0.0230653
immune system process	GO	GO:0002376	0.0260458
cell activation	GO	GO:0001775	0.0286082
positive regulation of immune system process	GO	GO:0002684	0.0286082
Innate Immune System	REACTOME	R-HSA-168249	0.0286082
regulation of viral process	GO	GO:0050792	0.0296302
Cytosolic DNA-sensing pathway	KEGG	ko04623	0.031225
regulation of insulin secretion	GO	GO:0050796	0.031225
regulation of interferon-gamma production	GO	GO:0032649	0.031225
response to interferon-beta	GO	GO:0035456	0.031225
regulation of lymphocyte differentiation	GO	GO:0045619	0.031225
positive regulation of myeloid cell differentiation	GO	GO:0045639	0.031225
transition metal ion homeostasis	GO	GO:0055076	0.031225
interferon-gamma-mediated signaling pathway	GO	GO:0060333	0.031225
regulation of peptide hormone secretion	GO	GO:0090276	0.031225
defense response to bacterium	GO	GO:0042742	0.0344799
regulation of protein secretion	GO	GO:0050708	0.0344799
regulation of hemopoiesis	GO	GO:1903706	0.0344799
regulation of peptide transport	GO	GO:0090087	0.0386499
regulation of symbiosis, encompassing mutualism through parasitism	GO	GO:0043903	0.0394392
HALLMARK_INFLAMMATORY_RESPONSE	H	M5932	0.0394392
positive regulation of leukocyte mediated immunity	GO	GO:0002705	0.0395539
leukocyte cell-cell adhesion	GO	GO:0007159	0.0395539
T cell differentiation	GO	GO:0030217	0.0395539
response to peptide hormone	GO	GO:0043434	0.0395539
positive regulation of hemopoiesis	GO	GO:1903708	0.0395539
Class A/1 (Rhodopsin-like receptors)	REACTOME	R-HSA-373076	0.0395539
response to interferon-gamma	GO	GO:0034341	0.0397159
activation of innate immune response	GO	GO:0002218	0.0399414
positive regulation of immune effector process	GO	GO:0002699	0.0399414
innate immune response-activating signal transduction	GO	GO:0002758	0.0399414
positive regulation of peptide secretion	GO	GO:0002793	0.0399414
secretory granule membrane	GO	GO:0030667	0.0399414
regulation of hormone levels	GO	GO:0010817	0.0399414
T cell activation	GO	GO:0042110	0.0399414
regulation of viral life cycle	GO	GO:1903900	0.0399414
regulation of cellular amine metabolic process	GO	GO:0033238	0.0402011
integral component of membrane	GO	GO:0016021	0.0463408
regulation of immune effector process	GO	GO:0002697	0.0470524
intrinsic component of membrane	GO	GO:0031224	0.0498277
