# Supplementary material for: Tumour-targeted interleukin-12 and entinostat combination therapy improves cancer survival by reprogramming the tumour immune cell landscape
Source: Nat Commun. 2021 Aug 26;12:5151. doi: 10.1038/s41467-021-25393-x (PMC8390765; doi:10.1038/s41467-021-25393-x)
Supplement: Supplementary file 10 — Source Data [file 41467_2021_25393_MOESM10_ESM.xlsx]

## Sheet: Figure 1
	Panel 1b	Individual Tumor volume (mm^3)
	Treatment group	PBS					ENT							NHS-rmIL12							rmIL12							ENT + NHS-rmIL12							ENT + rmIL12
	Days post-tumor implantation	mouse 1	mouse 2	mouse 3	mouse 4	mouse 5	mouse 1	mouse 2	mouse 3	mouse 4	mouse 5	mouse 6	mouse 7	mouse 1	mouse 2	mouse 3	mouse 4	mouse 5	mouse 6	mouse 7	mouse 1	mouse 2	mouse 3	mouse 4	mouse 5	mouse 6	mouse 7	mouse 1	mouse 2	mouse 3	mouse 4	mouse 5	mouse 6	mouse 7	mouse 1	mouse 2	mouse 3	mouse 4	mouse 5	mouse 6	mouse 7
	0	0	0	0	0	0	0	0	0	0	0	0	0	0	0	0	0	0	0	0	0	0	0	0	0	0	0	0	0	0	0	0	0	0	0	0	0	0	0	0	0
	7	79.24	97.66	105.92	103.17	127.97	96.06	112.94	83.13	103.35	91.24	106.83	159.42	97.52	104.79	111.55	72.97	119.9	93.11	145.44	88.59	70.36	90.52	125.55	137.59	113.01	152.84	121.93	92.68	102.48	144.41	106.64	119.43	136.46	74.86	70.17	99.67	74.38	161.08	117.39	128.32
	9	107.59	121.91	138.19	140.29	169.13	91.74	101.04	120.72	134.84	142.86	158.76	171.1	76.75	117.36	134.96	138.82	141.28	156.62	208.44	101.63	119.54	137.53	139.8	146.78	167.1	222.26	99.5	107.47	124.26	138.17	152.26	160.19	171.23	100.86	120.48	124.39	141.84	155.77	167.14	187.95
	12	183.48	230.05	272.21	235.03	216.72	143.4	128.57	177.57	176.48	204.94	173.39	296.69	95.7	227	220.49	167.74	251.97	223.03	366.56	177.27	334.35	213.87	110.41	144.01	143.86	474.8	148.37	293.83	208.89	129.48	112.8	137.69	244.5	181.99	206.88	119.1	185.83	101.61	335.11	163.75
	15	289.28	275.68	425.06	423.45	258.38	162.08	161.15	184.84	224.07	200.44	202.19	433.38	206.22	498.2	322.16	212.44	383.93	264.04	565.6	343.93	513.09	315.5	136.39	242.09	273.6	789.12	142.42	404.34	281.42	56.07	128.24	81.91	420.9	276.98	285.25	161.39	289.56	77.27	434.01	180.95
	18	544.83	483.69	614.18	745.34	502.98	264.43	195.53	170.39	380.2	98.28	223.85	504.31	272.31	638.64	463.35	248.61	652.92	461.26	850.25	678.12	847.08	503.67	193.37	306.28	417.88	1169.06	98.91	509.05	217.11	27.2	103.06	38.7	472.94	407.12	322.57	136.99	435.17	31.91	551.79	112.89
	20	868.31	707.4	866.34	950.89	655.17	446.88	250.05	136.37	561.87	92.4	260.48	571.83	358.85	695.79	564.52	211.85	703.37	490.21	948.76	785.89	1099.1	1083.19	280.13	387.37	501.34	1458.84	52.34	498.62	184.43	17.79	76.39	38.91	542.74	482.48	433.26	151.38	793.65	21.07	683.33	86.9
	23	1116.28	913.07	1302.97	1371.16	1078.78	825.24	554.68	203.91	833.2	93.17	489.82	773.22	702.76	1052.68	914.21	181.07	1073.96	719.71	1363.83	1203.72	1476.35	1194.01	435.63	604.89	845.79	1988.78	4	561.43	175.3	0	52.71	0	475.59	723.92	622.74	51.12	1054.26	4	578.93	4
	26	1835.78	1468.17	2028.54	1937.04	1442.16	986.39	778.75	242.87	1313.63	4	778.12	1187.06	1110.94	1349.34	1487.83	84.82	1766.22	934.39	1610.97	1774.5	2544.43	1565.46	613.63	1125.42	1251.48		0	520.03	94.77	0	0	0	250.6	929.41	959.45	4	1610.54	0	572.53	0
	29	3482.53	2787.24			1820.31	1869.1	1069.53	490.84	1837.11	0	1319.13	1901.01	1825.34	2017.02	1947.29	4	2247.13	1445.37	2274.67	2181.31		2378.75	953.34	1363.56	1464.28		0	258.27	4	0	0	0	172.24	1526.85	1404.83	0	2353.86	0	689	0
	33							1334.08	768.24		0	1621.08					0		1909.22					1670.3	2107.17	1913.35		0	174.13	0	0	0	0	4	3505.41	2330.11	0		0	1356.68	0
	Panel 1c	Survival (1 = death; 0 = alive)
	Mouse Identification #	Days post tumor implantation	PBS	ENT	NHS-rmIL12	rmIL12	ENT+NHS-rmIL12	ENT+rmIL12
	Mouse 1	29	1
	Mouse 2	29	1
	Mouse 3	26	1
	Mouse 4	26	1
	Mouse 5	33	1
	Mouse 6	29	1
	Mouse 1	29		1
	Mouse 2	36		1
	Mouse 3	40		1
	Mouse 4	29		1
	Mouse 5	60		0
	Mouse 6	36		1
	Mouse 7	29		1
	Mouse 1	29			1
	Mouse 2	29			1
	Mouse 3	29			1
	Mouse 4	54			1
	Mouse 5	29			1
	Mouse 6	33			1
	Mouse 7	29			1
	Mouse 1	29				1
	Mouse 2	26				1
	Mouse 3	29				1
	Mouse 4	33				1
	Mouse 5	33				1
	Mouse 6	33				1
	Mouse 7	23				1
	Mouse 1	60					0
	Mouse 2	60					0
	Mouse 3	60					0
	Mouse 4	60					0
	Mouse 5	60					0
	Mouse 6	60					0
	Mouse 7	60					0
	Mouse 1	33						1
	Mouse 2	33						1
	Mouse 3	60						0
	Mouse 4	29						1
	Mouse 5	60						0
	Mouse 6	36						1
	Mouse 7	60						0
	Panel 1d	Individual tumor volume (mm^3)
	Treatment group	PBS													ENT													NHS-rmIL12														ENT + NHS-rmIL12
	Days post-tumor implantation	mouse 1	mouse 2	mouse 3	mouse 4	mouse 5	mouse 6	mouse 7	mouse 8	mouse 9	mouse 10	mouse 11	mouse 12	mouse 13	mouse 1	mouse 2	mouse 3	mouse 4	mouse 5	mouse 6	mouse 7	mouse 8	mouse 9	mouse 10	mouse 11	mouse 12	mouse 13	mouse 1	mouse 2	mouse 3	mouse 4	mouse 5	mouse 6	mouse 7	mouse 8	mouse 9	mouse 10	mouse 11	mouse 12	mouse 13	mouse 14	mouse 1	mouse 2	mouse 3	mouse 4	mouse 5	mouse 6	mouse 7	mouse 8
	0	0	0	0	0	0	0	0	0	0	0	0	0	0	0	0	0	0	0	0	0	0	0	0	0	0	0	0	0	0	0	0	0	0	0	0	0	0	0	0	0	0	0	0	0	0	0	0	0
	9	0	20.25	62.38	27.88	60.11	21.75	73.33	22.59	18.8	32.79	41.09	66.52	10.86	55.8	126.38	33.48	48.7	40.93	31.62	26.62	19.69	51.6	26.17	4	20.59	0	177.96	50.02	70.79	4	79.42	38.93	49.16	47.34	55.13	0	4	4	57.46	4	104.08	61.56	59.8	97.47	29.17	71.61	8.39	42.5
	11	7.41	26.58	13.19	49.34	148.78	19.4	50.95	14.76	35.52	53.81	97.01	105.58	34.5	78.95	313.09	100.44	87.37	45.4	67.04	60.09	31.37	38.57	44.95	4	47.16	0	233.65	57.32	81.85	4	133.73	30.43	80.45	54.3	113.55	0	4	43.46	87.27	49.81	125.1	93.96	78.74	215.79	36.38	127.49	30.69	54.36
	14	74.28	103.75	15.47	112.79	232.88	50.88	156.42	58.54	82.53	111.44	233.72	195.99	75.78	140.63	544.25	201.08	145.59	56.55	114.7	115.39	42.69	56.57	92.67	4	89.59	26.54	264.01	106.69	118.67	25.19	231.38	72.97	117.1	77.44	204.39	4	28.51	81.96	104.72	72.23	208.82	105.65	139.5	296.1	56.11	168.94	53.41	116.83
	17	152.34	160.93	49.25	530.69	439.45	101.52	158.6	166.3	176.74	327.2	377.92	440.16	194	232.34	886.49	393.04	309.67	74.27	315.7	246.88	56.23	83.39	127.18	85.62	209.77	52.75	386.5	191.78	195.09	50.9	472.94	120.36	250.2	168.17	374.36	67.98	43.85	198.87	248.25	93.42	330.13	178.83	188.5	466.71	111.09	296.98	159.15	183.09
	20	337.72	505.06	83.85	588.88	745.7	244.04	714.26	245.96	375.24	511.61	484.59	934.96	349.48	418.51	1076.76	720.19	616.25	139.29	507.81	263.37	135.84	173.43	165.13	133.1	379.95	94.27	799.28	312	245.69	55.58	770	182.49	369.62	205.72	597.66	146	102.92	313.5	400.26	129.74	419.21	361.59	252.66	586.26	153.53	261.63	199.91	160.56
	24	866.2	1262.26	411.76	1656.84	1339.42	763.73	1928.4	821.27	1024.82	1239.87	1197.55	1327.84	1098.09	963.52	1676.19	1693.61	1364.55	418.65	958.32	647.92	238.58	519.31	488.11	294.38	851.79	323.28	1749.27	489.42	234.39	96.31	957.64	217.08	768.11	297.29	841.22	271.48	259.51	352.75	523.3	163.77	374.81	220.57	261.07	368.22	111.22	36.88	161.03	68.79
	27	1991.53	2094.87	994.3	3727.86	1821.72	1749.1		1729.15	3349.05	2457.23	1918.05	1435	2088.7	2356.91	2686.36	2867.68	2449.95	851.8	1803.94	1131.55	837.29	988.74	914.3	1392.99	1886.91	672.45	2308.09	683.73	116.62	178.7	1193.14	206.52	1149.18	320.91	841.11	935.58	520.27	618.8	909.89	188.03	469.57	279.46	267.33	289.02	115.63	4	111.39	4
	31			1800.53									1843.19						2157.01		1961.31	1592.81	2715.2	2350.27	4918.65		1878.18		1710.46	211.6	537.67	1680.82	201.63	1862.27	474.93	1392.99	2487.98	1569.79	1145.11	2124.93	443.39	797.32	447.91	190.46	165.34	79.23	0	114.17	0
	34																					3928.83							2366.79	399.08	1128.24	2102.23	484.73		910.51	2447.62		2255.19	2127.55		1015.34	1313.21	1092.3	202.03	109.93	36.62	0	183.23	0
	39																													1200.15	2498.41		1025.69		2700.84						3685.05	2841.32	2791.42	282.1	252.36	4	0	568.18	0
	42																													1833.03			1799.55											534.01	437.12	4	0	991.19	0
	45																																											1171.58	874.62	85.69	0	1815.55	0
	49																																											1850.08	1056.3	328.13	0		0
	52																																												1270.22	634.35	0		0
	54																																												1896.96	759.15	0		0
	63																																														0		0
	Panel 1e	Survival (1 = death; 0 = alive)
	Mouse Identification #	Days post-tumor implantation	PBS	ENT	NHS-rmIL12	ENT+NHS-rmIL12
	Mouse 1	27	1
	Mouse 2	27	1
	Mouse 3	31	1
	Mouse 4	27	1
	Mouse 5	27	1
	Mouse 6	27	1
	Mouse 7	24	1
	Mouse 8	27	1
	Mouse 9	27	1
	Mouse 10	27	1
	Mouse 11	27	1
	Mouse 12	31	1
	Mouse 13	27	1
	Mouse 1	27			1
	Mouse 2	34			1
	Mouse 3	42			1
	Mouse 4	39			1
	Mouse 5	34			1
	Mouse 6	42			1
	Mouse 7	31			1
	Mouse 8	39			1
	Mouse 9	34			1
	Mouse 10	31			1
	Mouse 11	34			1
	Mouse 12	34			1
	Mouse 13	31			1
	Mouse 14	39			1
	Mouse 1	27		1
	Mouse 2	27		1
	Mouse 3	27		1
	Mouse 4	27		1
	Mouse 5	31		1
	Mouse 6	27		1
	Mouse 7	31		1
	Mouse 8	34		1
	Mouse 9	31		1
	Mouse 10	31		1
	Mouse 11	31		1
	Mouse 12	27		1
	Mouse 13	31		1
	Mouse 1	39				1
	Mouse 2	39				1
	Mouse 3	49				1
	Mouse 4	54				1
	Mouse 5	59				1
	Mouse 6	70				0
	Mouse 7	42				1
	Mouse 8	70				0
	Mouse 9	70				0
	Mouse 10	70				0
	Mouse 11	39				1
	Mouse 12	70				0
	Panel 1f	Individual tumor volume (mm^3)
	Treatment group	PBS								Entinostat								NHS-rmIL12								Entinostat + NHS-rmIL12
	Days post-tumor implantation	Mouse 1	Mouse 2	Mouse 3	Mouse 4	Mouse 5	Mouse 6	Mouse 7	Mouse 8	Mouse 1	Mouse 2	Mouse 3	Mouse 4	Mouse 5	Mouse 6	Mouse 7	Mouse 8	Mouse 1	Mouse 2	Mouse 3	Mouse 4	Mouse 5	Mouse 6	Mouse 7	Mouse 8	Mouse 1	Mouse 2	Mouse 3	Mouse 4	Mouse 5	Mouse 6
	0	0	0	0	0	0	0	0	0	0	0	0	0	0	0	0	0	0	0	0	0	0	0	0	0	0	0	0	0	0	0
	8	47.97	24.59	19.16	42.37	54.4	87.62	92.52	23.78	18.94	4	22.9	26.34	42.45	42.61	51.61	15.32	21.45	17.7	17.84	35.1	35.42	66.21	38.16	4	9.98	34.39	31.07	10.16	46.37	32.63
	11	108.27	125.28	112.1	151.17	125.56	178.54	221.91	90.78	78.01	85.51	88.86	120.7	138.94	192.22	186.16	60.72	83.4	92.29	86.04	89.47	142.48	189.34	159.95	49.83	125.46	148.54	108.95	106.69	170.22	153.57
	14	135.25	182.48	216.6	231.52	275.19	441.11	594.65	139.88	170.62	185.76	264.44	282.69	295.75	437.12	544.11	106.07	179.46	192.64	227.46	251.87	306.58	445.8	623.1	166.54	178.81	248.73	269.49	293.3	402.16	442.03
	17	176.05	356.34	608.99	576.03	653.94	692.08	1362.27	370.1	302.98	510.35	654.35	614.55	683.44	890.63	726.14	164.95	376.52	467.56	557.11	644.24	697.7	754.88	1249.7	195.99	419.45	360.97	410.44	554.29	870.01	891.33
	19	202.43	431.32	916.21	702.36	866.99	929.04	2146.08	484.48	1060	572.33	831.18	987.54	872.77	1357.93	880.64	216.87	464.14	577.13	551.27	631.29	782.03	1022.11	1655.08	228.86	526.52	424.86	483.59	717.4	1226.8	672.5
	21	223.05	632.1	1053.8	970.82	1171.67	1593.66		772.65	1638.11	736.1	879.08	1042.2	1177.5	899.93	1097.85	238.31	415.99	556.16	757.33	701.78	800.36	1050.94		317.46	741.9	408.53	451.15	765.41	1283.97	681.8
	24	298.65	1145.7	1522.35	1613.03	1964.66			1388.72		1689.71	1514.24	1978.23	2112.06	1104	1924	294.86	484.21	632.22	1330.39	816.86	1223	1536.2		424.6	1083.64	362.52	392.63	405.73	1280.31	513.8
	26	418.74	1256.21						1969.09						1802.81		358.29	731.61	722.92	1568.09	941.38	1238.61			351.54	1171.1	361.68	241.47	403.98	1556.78	506.67
	29	568.03	1533.69														398.24	949.28	866.25		1094.99	1682.18			265.1	1493.68	207	145.04	215.92		459.15
	33	1136.21															868.3	2060.35	1998.19		2054.27				86.08		159.69	0	132.16		405.17
	35	1668.07															1314.05								51.98		91.3	0	0		369.36
	39																2349.65								4		0	0	0		346.48
	42																								4		0	0	0		269.59
	46																								130.76		0	0	0		676.12
	49																								283.43		0	0	0		1306.06
	53																								490.21		0	0	0		2769.95
	57																								968.18		0	0	0
	62																								1535.66		0	0	0
	Panel 1g	Survival (1 = death; 0 = alive)
	Mouse Identification #	Days post-tumor implantation	PBS	ENT	NHS-rmIL12	ENT+NHS-rmIL12
	Mouse 1	35	1
	Mouse 2	29	1
	Mouse 3	24	1
	Mouse 4	24	1
	Mouse 5	24	1
	Mouse 6	21	1
	Mouse 7	19	1
	Mouse 1	26		1
	Mouse 2	21		1
	Mouse 3	24		1
	Mouse 4	24		1
	Mouse 5	24		1
	Mouse 6	24		1
	Mouse 7	26		1
	Mouse 8	24		1
	Mouse 1	39			1
	Mouse 2	33			1
	Mouse 3	33			1
	Mouse 4	26			1
	Mouse 5	33			1
	Mouse 6	29			1
	Mouse 7	24			1
	Mouse 8	19			1
	Mouse 1	62				1
	Mouse 2	29				1
	Mouse 3	65				0
	Mouse 4	65				0
	Mouse 5	65				0
	Mouse 6	26				1
	Mouse 7	53				1
	Panel 1h	TS/A Tumor volume (mm^3)
	Treatment group	Naive					PBS	ENT				NHS-rmIL12	ENT+NHS-rmIL12									ENT(Cont.)+NHS-rmIl12								ENT(late)+NHS-rmIL12
	Days post-tumor re-challenge	mouse 1	mouse 2	mouse 3	mouse 4	mouse 5		Mouse 1	Mouse 2	Mouse 3	Mouse 4		mouse 1	mouse 2	mouse 3	mouse 4	mouse 5	mouse 6	mouse 7	mouse 8	mouse 9	mouse 1	mouse 2	mouse 3	mouse 4	mouse 5	mouse 6	mouse 7	mouse 8	Mouse 1	Mouse 2	Mouse 3	Mouse 4
	0	0	0	0	0	0	0	0	0	0	0	0	0	0	0	0	0	0	0	0	0	0	0	0	0	0	0	0	0	0	0	0	0
	7	51.84	42.29	0	18.36	4	0	23.16	4	28.7	37.04	0	0	20.36	0	21.98	0	0	43.01	0	39.82	0	4	30.73	4	31.42	29.15	54.88	4	41.16	38.03	57.39	49.78
	18	126.26	94.44	4	52.56	41.61	0	52.86	37.62	89.74	64.45	0	4	90.64	0	75.5	42.29	4	90.52	4	94.45	4	35.61	93.99	69.56	184.68	92.76	117.54	58.72	119.54	134.19	167.96	110.08
	26	483.07	352.75	69.67	198.32	218.51	0	325.79	167.02	352.5	325.36	0	63.75	399.31	19.14	279.46	260.28	71.95	385.93	148.35	300.24	63.09	241.34	365.7	262.16	690.19	327.4	385.87	303.35	300.6	352.34	623.9	461.94
	31						0	573.93	375.63	850.19	730.87	0	200.36	741.1	63.3	615.5	395.3	211.17	789.46	287.77	730.57	223.85	597.02	700.17	770.97	1061.1	779.63	760.01	513.89	628.91	666.3	963.89	809.76
		EMT6 Tumor volume (mm^3)
	Treatment group	Naive					PBS	ENT				NHS-rmIL12	ENT+NHS-rmIL12									ENT(Cont.)+NHS-rmIl12								ENT(late)+NHS-rmIL12
	Days post-tumor re-challenge	mouse 1	mouse 2	mouse 3	mouse 4	mouse 5		Mouse 1	Mouse 2	Mouse 3	Mouse 4		mouse 1	mouse 2	mouse 3	mouse 4	mouse 5	mouse 6	mouse 7	mouse 8	mouse 9	mouse 1	mouse 2	mouse 3	mouse 4	mouse 5	mouse 6	mouse 7	mouse 8	Mouse 1	Mouse 2	Mouse 3	Mouse 4
	0	0	0	0	0	0	0	0	0	0	0	0	0	0	0	0	0	0	0	0	0	0	0	0	0	0	0	0	0	0	0	0	0
	7	115.35	58.99	63.43	73.69	77.94	22.17	18.31	0	0	15.32	15.39	0	0	0	0	0	0	0	0	0	0	0	0	0	0	0	0	0	0	0	0	0
	18	327.58	141.24	192.83	144.54	149.07	62.39	0	0	0	0	0	0	0	0	0	0	0	0	0	0	0	0	0	0	0	0	0	0	0	0	0	0
	26	622.81	674.11	645.88	490.23	717.96	174.36	0	0	0	0	0	0	0	0	0	0	0	0	0	0	0	0	0	0	0	0	0	0	0	0	0	0
	31						410.21	0	0	0	0	0	0	0	0	0	0	0	0	0	0	0	0	0	0	0	0	0	0	0	0	0	0
[truncated: 4 more columns]

## Sheet: Figure 2
		% Necrosis
	Panel 2a	PBS							ENT
	Treatment group	Mouse 1	Mouse 2	Mouse 3	Mouse 4	Mouse 5	Mouse 6	Mouse 7	Mouse 1	Mouse 2	Mouse 3	Mouse 4	Mouse 5	Mouse 6	Mouse 7
	EMT6	39.4	21.3	35.82	9.66	12.81	8.01	14.46	44.7	44.4	42.14	22.88	36.23	21.42	71.28
	MC38	5.48	15.08	5.64	3.55				19.86	14.52	12.41	23.43
	Panel 2b	% Increase in MFI
	Treatment group	NHS-rmIL12-A657	ENT+rmNHS-A647
	Mouse 1	29.5816	88.1261
	Mouse 2	0	111.682
	Mouse 3	7.35121	68.3265
	Mouse 4	53.1821	33.0362
	Panel 2c	Serum NHS-rmIL12 (ng/mL)				TME NHS-IL12 (ng/mL)				TME Correlation
	Treatment group	PBS	ENT	NHS-rmIL12	ENT + NHS-rmIL12	PBS	ENT	NHS-rmIL12	ENT + NHS-rmIL12	tumor volume change (%)	hIgG/mg of tumor
	Mouse 1	0	0	2.76983	8.0377	0	0			-17.28	7.75206
	Mouse 2	0	0	1.17906	7.24142	0.0177349	0	0.366018	7.75206	7.58	3.9886
	Mouse 3	0	0	1.54786	8.66865	0	0	0.571912	3.9886	-9.91	6.58199
	Mouse 4	0	0	3.17237	8.48498	0.00390047	0	0.758944	6.58199	75.97	3.26054
	Mouse 5	0	0	3.61833	8.43733	0	0	1.21328	3.26054
	Mouse 6					0	0	1.6057	11.9522	-73.3503	11.9522
	Mouse 7					0	0	0.580325	5.29502	36.7255	5.29502
	Mouse 8					0	0	0.702106	4.1385	18.3671	4.1385
	Mouse 9					0		0.115453	4.58615	3.17719	4.58615
	Mouse 10					0		0.393893	1.63208	164.58	1.63208
	Panel 2d	TNFa concentration (pg/mL)
	Treatment group	PBS						ENT						NHS-rmIL12						ENT+ NHS-rmIL12
	Days post-tumor rechallenge	mouse 1	mouse 2	mouse 3	mouse 4	mouse 5	mouse 6	mouse 1	mouse 2	mouse 3	mouse 4	mouse 5	mouse 6	mouse 1	mouse 2	mouse 3	mouse 4	mouse 5	mouse 6	mouse 1	mouse 2	mouse 3	mouse 4	mouse 5	mouse 6
	17	22.8	22.8	26.46	26.46	22.8	22.8	22.8	22.8	22.8	22.8	22.8	22.97	3571.53	3301.93	4227.63	4796.5	3112.51	4306.33	4045.15	5637.25	3686.48	6852.42	4566.21	4216.13
	21	30.54	28.51	20.44	31.35	23.65	17.64	17.64	17.64	48.15	29.23	18.35	23.91	1191.85	5172.31	397.49	4318.64		1915.18	4306.34	3260.63	5079.37	5200.42	5622.32	5304.5
	25	18.04	18.04	18.04	18.04	18.04	18.04	18.04	18.04	18.04	18.04	18.04	18.04	18.04	18.04	18.04	18.04	18.04	18.04	603.52	138.59	332.81	751.74	292.9	587.15
	Panel 2e	TNFa concentration (pg/mL)
	Treatment group	PBS						ENT						NHS-rmIL12						ENT+ NHS-rmIL12
	Days post-tumor implantation	mouse 1	mouse 2	mouse 3	mouse 4	mouse 5	mouse 6	mouse 1	mouse 2	mouse 3	mouse 4	mouse 5	mouse 6	mouse 1	mouse 2	mouse 3	mouse 4	mouse 5	mouse 6	mouse 1	mouse 2	mouse 3	mouse 4	mouse 5	mouse 6
	17	8.17	11.52	11.65	11.88	8.59	11.71	11.16	19.03	15.98	10.57	8.77	15.09	18.98	22.53	21.34	25.74	23.94	23.34	34.15	32.29	54.47	44.65	21.88	25.63
	21	10.75	10.93	10.62	16.07	16.41	14.45	9.53	17.92	12.58	12.5	12.63	14.91	58.99	70.48	31.35	36.13		36.82	56.02	29.68	52.24	34.38	28.68	58.6
	25	17.72	14.5	17.93	15.66	14.59	15.45	15.54	14.46	13.41	12.1	15.28	14.5	14.51	16.17	19.72	14.07	17.85	18.91	46.33	50.92	57.18	68.2	42.81	45.94
	Panel 2f	IFNg concentration (pg/mL)
	Treatment group	PBS						ENT						NHS-rmIL12						ENT+ NHS-rmIL12
	Days post-tumor implantation	mouse 1	mouse 2	mouse 3	mouse 4	mouse 5	mouse 6	mouse 1	mouse 2	mouse 3	mouse 4	mouse 5	mouse 6	mouse 1	mouse 2	mouse 3	mouse 4	mouse 5	mouse 6	mouse 1	mouse 2	mouse 3	mouse 4	mouse 5	mouse 6
	17	3.14	1.73	2.37	1.78	1.42	0.93	2.98	3.57	1.48	1.68	1.35	1.83	261.29	321.72	415.69	499.31	362.8	339.32	356.91	416.04	542.12	238	238.34	250.12
	21	1.48	2.42	1.14	0.74	0.86	1.8	3.58	2.37	0.89	1.06	2.64	0.78	103.86	322.89	16.33	70.36		72.7	91.78	85.53	125.21	81.66	61.24	245.41
	25	0.81	0.67	0.96	0.88	0.59	0.86	9.09	2.6	2.26	2.38	1.34	18.89	20.98	5.03	6.62	1.31	1.47	7.71	111.99	44.95	51.85	53.03	78.41	50.05
	Panel 2g	NHS-rmIL12		ENT + NHS-rmIL12
	Mouse Identification #	IFNγ serum levels	Tumor Volume Change (%)	IFNγ serum levels	Tumor Volume Change
	Mouse 1	248.69	42.5331	690.1	-172.105
	Mouse 2	40.79	28.3979	576.11	18.9082
	Mouse 3	238.8	42.932	527.54	-52.5891
	Mouse 4	67.65	-0.278499	818.04	-215.177
	Mouse 5	41.4	45.4156	623.49	-67.8754
	Mouse 6	323.36	46.1374	416.16	22.4491
	Mouse 7	238.21	40.3853

## Sheet: Figure 3
		Frequency (%)
	Panel 3c	CD8 T	CD4 T	Tregs	Nks
	PBS	16.6667	48.3333	11.6667	23.3333
	ENT	39.1892	36.4865	11.4865	12.8378
	NHS-IL12	21.3333	36	13.3333	29.3333
	ENT + NHS-IL12	47.1503	32.6425	9.84456	10.3627
	Panel 3e	# Tregs / mg pf tumor
	Treatment group	PBS												ENT												NHS-rmIL12												ENT+ NHS-rmIL12
	Days post-tumor implantation	mouse 1	mouse 2	mouse 3	mouse 4	mouse 5	mouse 6	mouse 7	mouse 8	mouse 9	mouse 10	mouse 11	mouse 12	mouse 1	mouse 2	mouse 3	mouse 4	mouse 5	mouse 6	mouse 7	mouse 8	mouse 9	mouse 10	mouse 11	mouse 12	mouse 1	mouse 2	mouse 3	mouse 4	mouse 5	mouse 6	mouse 7	mouse 8	mouse 9	mouse 10	mouse 11	mouse 12	mouse 1	mouse 2	mouse 3	mouse 4	mouse 5	mouse 6	mouse 7	mouse 8	mouse 9	mouse 10	mouse 11	mouse 12
	17	169.635	223.599	245.472	84.6863	76.1304	48.0128							29.9109	17.1366	66.5832	21.8488	106.352	83.2351							71.1111	58.3971	176.249	72.256	99.6245	54.5768							134.653	9.81778	42.1118	43.5781	49.8569	82.7988
	21	113.748	149.181	39.7591	180.395	59.3686	47.169		87.1068	47.3728	9.50628	24.9177	24.5852	54.4632	42.556	139.002	212.616	198.85	30.3314	86.4299	16.6515	24.9483	59.0579	85.4932	3.48767	41.4837	93.6545	38.2937	22.1279	18.6676	36.0595	36.7143	13.9006	33.5372		39.9293	19.4154	21.3509	31.9667	8.31391	15.7786	22.7499	22.4445	10.4218	8.30353	20.5009	22.5682	1.64042	15.0068
	25		51.2186	36.8682	25.5445	14.0689	19.4377	5.838	9.98519	24.2693	7.15937	24.4221	7.65044	44.2853	18.7962	49.3677	20.2871	16.3289		23.8611	17.5424	21.1798	45.7992	28.1015	26.3677	48.6986	34.0218	34.272		22.1555	24.5818	21.1132	22.2261	23.824	32.9362	32.0974	17.3874	5.01804	9.05549	17.3053	3.12028	7.53074	17.5426	2.44672	1.59922	3.72479	0.736095	1.70807	2.27004
	Panel 3f	# CD8 / mg pf tumor
	Treatment group	PBS												ENT												NHS-rmIL12												ENT+ NHS-rmIL12
	Days post-tumor implantation	mouse 1	mouse 2	mouse 3	mouse 4	mouse 5	mouse 6	mouse 7	mouse 8	mouse 9	mouse 10	mouse 11	mouse 12	mouse 1	mouse 2	mouse 3	mouse 4	mouse 5	mouse 6	mouse 7	mouse 8	mouse 9	mouse 10	mouse 11	mouse 12	mouse 1	mouse 2	mouse 3	mouse 4	mouse 5	mouse 6	mouse 7	mouse 8	mouse 9	mouse 10	mouse 11	mouse 12	mouse 1	mouse 2	mouse 3	mouse 4	mouse 5	mouse 6	mouse 7	mouse 8	mouse 9	mouse 10	mouse 11	mouse 12
	25	52.183	35.4752	24.7595	16.803	16.317	28.5893	37.5806	23.019	32.6398	19.75	36.7785	17.5603		24.8159	83.5738	17.4231	14.6731	83.8567		54.7746	28.1203	38.898	61.7531	28.0261	178.953	91.0376	54.95		29.8699	39.1843	121.684	58.61	68.2249	75.6082	44.5252	70.6363	217.554	108.257	160.57	68.2562	89.342	51.2994	118.162	44.3554	71.496	19.3781	53.5444	63.475
	Panel 3g	CD8 : Tregs ratio
	Treatment group	PBS												ENT												NHS-rmIL12												ENT+ NHS-rmIL12
	Days post-tumor implantation	mouse 1	mouse 2	mouse 3	mouse 4	mouse 5	mouse 6	mouse 7	mouse 8	mouse 9	mouse 10	mouse 11	mouse 12	mouse 1	mouse 2	mouse 3	mouse 4	mouse 5	mouse 6	mouse 7	mouse 8	mouse 9	mouse 10	mouse 11	mouse 12	mouse 1	mouse 2	mouse 3	mouse 4	mouse 5	mouse 6	mouse 7	mouse 8	mouse 9	mouse 10	mouse 11	mouse 12	mouse 1	mouse 2	mouse 3	mouse 4	mouse 5	mouse 6	mouse 7	mouse 8	mouse 9	mouse 10	mouse 11	mouse 12
	17	1.20188	0.71134	1.39855	0.522619	0.623256	0.359124							3.33628	3.33333	0.492366	5.21429	0.54557	0.368376							1.0625	1.70988	0.595142	0.492935	0.701657	0.307087							2.47788	3.12037	2.29133	1.58629	1.54206	0.43743
	21	0.534483	1.09479	0.791908	0.683507	0.294737	0.418919		0.505625	0.493976	0.32067	0.36791	0.314151	3.51149	2.71242	2.21569	0.653533	0.511927	1.032	2.36036	0.970711	1.09467	0.706202	1.20611	0.257212	1.54268	1.14595	0.53578		1.11925	0.561056	0.934307	2.25225	0.446281	0.491453	0.516535	0.385034	2.45856	1.88291	1.85022	0.904505	3	1.30423	5.27485	1.51442	5.15065	4.11429	2.71057	0.669935
	25	0.518452	0.563177	0.746789	0.806373	1.26857	1.05447	1.61069	0.534521	0.320721	0.790323	0.219336	0.695489		0.872757	0.481034	0.90239	0.989655	0.652473		0.707627	0.453744	0.205258	0.845671	0.235165	1.24365	0.946978	0.665276	1.10784	0.764103	0.80404	1.88206	0.61528	0.859621	0.597315	0.439058	1.36745	2.49861	2.78395	2.04494	3.88136	3.48739	1.81481	12.2751	9.66184	6.15023	7.15976	10.4233	8.72973
	Panel 3h	# Treg / mg of tumor
	Mouse Identification #	PBS	ENT	NHS-rmIL12	ENT + NHS-rmIL12
	Mouse 1	186.598	118.375	57.0182	28.0565
	Mouse 2	181.405	13.977	80.3244	21.7074
	Mouse 3	117.942	34.5031	116.386	5.89225
	Mouse 4	140.293	34.9918	24.4812	23.9176
	Mouse 5	178.685	68.0208	27.2721
	Panel 3i	# CD8 / mg of tumor
	Mouse Identification #	PBS	ENT	NHS-rmIL12	ENT + NHS-rmIL12
	Mouse 1	311.804	204.858	210.371	167.492
	Mouse 2	198.05	55.0312	264.794	178.885
	Mouse 3	175.126	140.656	669.373	81.5045
	Mouse 4	167.004	123.178	63.8806	124.503
	Mouse 5	237.917	238.631	44.0035
	Panel 3j	CD8:Tregs ratio
	Mouse Identification #	PBS	ENT	NHS-rmIL12	ENT + NHS-rmIL12
	Mouse 1	1.67582	1.73295	3.69881	5.95483
	Mouse 2	1.09278	3.90419	3.32258	8.25806
	Mouse 3	1.47656	4.07801	5.7651	13.8365
	Mouse 4	1.19118	3.5159	2.60556	5.21415
	Mouse 5	1.33108	3.53	1.61255

## Sheet: Figure 4
	Panel 4b	Day 21 Elispot SFC (x10^3)
	Treatment group	PBS						ENT						NHS-rmIL12						ENT+NHS-rmIL12
	Target	Mouse 1	Mouse 2	Mouse 3	Mouse 4	Mouse 5	Mouse 6	Mouse 1	Mouse 2	Mouse 3	Mouse 4	Mouse 5	Mouse 6	Mouse 1	Mouse 2	Mouse 3	Mouse 4	Mouse 5	Mouse 6	Mouse 1	Mouse 2	Mouse 3	Mouse 4	Mouse 5	Mouse 6
	EMT6	173.333	15	30	20	13.3333	13.3333	506.667	58.3333	86.6667	141.667	66.6667	6.66667	71.6667	61.6667	11.6667	5	11.6667	13.3333	1655	298.333	1975	1785	560	140
	TS/A	1.66667	0	0	0	0	0	0	1.66667	0	0	0	0	3.33333	0	0	0	0	0	0	0	0	0	0	0
	Panel 4c	Day 25 Elispot SFC (x10^3)
	Treatment group	PBS						ENT						NHS-rmIL12						ENT + NHS-rmIL12
	Target	Mouse 1	Mouse 2	Mouse 3	Mouse 4	Mouse 5	Mouse 6	Mouse 1	Mouse 2	Mouse 3	Mouse 4	Mouse 5	Mouse 6	Mouse 1	Mouse 2	Mouse 3	Mouse 4	Mouse 5	Mouse 6	Mouse 1	Mouse 2	Mouse 3	Mouse 4	Mouse 5	Mouse 6
	EMT6	0	0	0	0	0	0	161.667	3.33333	11.6667	11.6667	0	6.66667	233.333	3.33333	31.6667	0	0	0	3000	1725	490	2625	871.667	5
	Panel 4d	Elispot correlation
	Mouse Identification #	change in tumor volume (mm3)	D21 SFC (x10^3)	D25 SFC (x10^3)
	Mouse 1	36.66	1655
	Mouse 2	137.58	298.333
	Mouse 3	34.97	1975
	Mouse 4	94.18	1785
	Mouse 5	137.89	560
	Mouse 6	174.91	140
	Mouse 7	-13.8		3000
	Mouse 8	34.55		1725
	Mouse 9	160.18		490
	Mouse 10	125.4		2625
	Mouse 11	204.6		871.667
	Mouse 12	333.93		5
	Panel 4e	% CD44hi CD8 expressing both IFNg and TNFa
	Treatment group	PBS												ENT												NHS-rmIL12												ENT + NHS-rmIL12
	Days post-tumor implantation	mouse 1	mouse 2	mouse 3	mouse 4	mouse 5	mouse 6	mouse 7	mouse 8	mouse 9	mouse 10	mouse 11	mouse 12	mouse 1	mouse 2	mouse 3	mouse 4	mouse 5	mouse 6	mouse 7	mouse 8	mouse 9	mouse 10	mouse 11	mouse 12	mouse 1	mouse 2	mouse 3	mouse 4	mouse 5	mouse 6	mouse 7	mouse 8	mouse 9	mouse 10	mouse 11	mouse 12	mouse 1	mouse 2	mouse 3	mouse 4	mouse 5	mouse 6	mouse 7	mouse 8	mouse 9	mouse 10	mouse 11	mouse 12
	25	8.32	12.6	11.4	12.2	13.4	10.8	5.97	3.77	3.43	9.49	3.11	6.07	23.8	22.2	18.2	0	9.66	16.6	21.8	9.53	9.69	18.8	12.9	17	13.6	9.6	7.33	2.05	9.89	11.4	7.76	9.15	10.9	7.61	11	13	68.7	47.5	38.8	45.5	36.2	13.4	59	47.7	31.1	65	19.3	33
	Panel 4f	Spleen bifunctional correlation
	Mouse Identification #	Tumor Volume change	% IFNg+TNFa+ CD8 T Cells
	Mouse 1	-112.62	59
	Mouse 2	-42.46	47.7
	Mouse 3	66.51	31.1
	Mouse 4	-89.53	65
	Mouse 5	72.25	19.3
	Mouse 6	10.31	33
	Mouse 7	-13.8	68.7
	Mouse 8	34.55	47.5
	Mouse 9	160.18	38.8
	Mouse 10	125.4	45.5
	Mouse 11	204.6	36.2
	Mouse 12	333.932	13.4
	Panel 4g	% CD44hi CD8 expressing GzmB
	Treatment group	PBS												ENT												NHS-rmIL12												ENT + NHS-rmIL12
	Days post-tumor implantation	mouse 1	mouse 2	mouse 3	mouse 4	mouse 5	mouse 6	mouse 7	mouse 8	mouse 9	mouse 10	mouse 11	mouse 12	mouse 1	mouse 2	mouse 3	mouse 4	mouse 5	mouse 6	mouse 7	mouse 8	mouse 9	mouse 10	mouse 11	mouse 12	mouse 1	mouse 2	mouse 3	mouse 4	mouse 5	mouse 6	mouse 7	mouse 8	mouse 9	mouse 10	mouse 11	mouse 12	mouse 1	mouse 2	mouse 3	mouse 4	mouse 5	mouse 6	mouse 7	mouse 8	mouse 9	mouse 10	mouse 11	mouse 12
	17	6.59	8.29	9.89	6.84	7.79	11.19							30.93	33.53	18.33	42.03	15.23	21.33							9.87	12.07	8.47	6.37	10.57	4.69							57.75	52.15	49.95	47.35	44.15	18.95
	21	13.6	20.7	32.3	10.9	38.9	41.7	20.4	6.07	3.51	8.62	6.58	6.59	68.2	63.7	56.5	30.6	33.3	26.2	39.595	23.195	14.295	8.785	25.195	12.495	17.47	15.47	17.17		21.77	21.97	24.56	16.96	10.36	12.16	7.09	13.06	35.62	39.52	55.02	39.32	34.32	54.82	41.73	34.63	44.23	38.93	41.53	28.23
	25	8.15	2.67	1.9	7.45	7.05	3.54	8.14	20.44	5.44	16.74	0	16.04	21.8	11.1	5.5	0	8.1	6	31.94	19.14	4.84	16.14	17.54	3.65		23.23	22.03	21.83	26.23	20.43	25	13.3	21.3	25	23.3	23.9	17.81	29.31	22.61	16.71	14.71	26.41	15.61	29.51	37.11	35.31	34.11	26.01
	Panel 4h	% CD44hi CD8 expressing ki67
	Treatment group	PBS												ENT												NHS-rmIL12												ENT + NHS-rmIL12
	Days post-tumor implantation	mouse 1	mouse 2	mouse 3	mouse 4	mouse 5	mouse 6	mouse 7	mouse 8	mouse 9	mouse 10	mouse 11	mouse 12	mouse 1	mouse 2	mouse 3	mouse 4	mouse 5	mouse 6	mouse 7	mouse 8	mouse 9	mouse 10	mouse 11	mouse 12	mouse 1	mouse 2	mouse 3	mouse 4	mouse 5	mouse 6	mouse 7	mouse 8	mouse 9	mouse 10	mouse 11	mouse 12	mouse 1	mouse 2	mouse 3	mouse 4	mouse 5	mouse 6	mouse 7	mouse 8	mouse 9	mouse 10	mouse 11	mouse 12
	17	5.398	4.688	5.558	6.718	8.398	19.888							61.865	65.365	30.765	69.965	15.765	21.365							26.43	9.13	15.63	20.03	12.43	39.33							29.46	58.26	17.36	30.76	19.56	24.86
	21	2.39	6.44	26.74	39.94	50.04	19.44	19.033	18.133	13.033	17.033	25.233	14.933	13.29	16.29	11.79	16.79	8.79	33.89	20.795	28.095	14.595	9.995	29.695	32.995	76.5	39.2	43.2		46.2	58.6	44.57	47.77	40.87	21.67	45.07	41.07	28.12	48.32	25.82	31.52	83.62	58.22	56.4	52.3	67.3	54.5	46.3	50.5
	25	19.4	8.8	22.1	29.5	15.3	23.4	6.53	35.33	31.83	18.63	22.33	13.63	0.49	11.19	8.29	7	2.55	8.29	21.17	16.57	19.67	23.97	23.97	7.54	45.9	51.9	28.2	47.4	45.9	44.2	29.54	30.14	35.94	41.14	32.54	55.84	59.08	39.58	61.48	48.28	46.08	40.58	69.85	45.65	41.95	78.55	70.75	43.15
	Panel 4i	% CD44hi CD8 double posiyie for IFNg and TNFa
	Treatment group	PBS												ENT												NHS-rmIL12												ENT + NHS-rmIL12
	Days post-tumor implantation	mouse 1	mouse 2	mouse 3	mouse 4	mouse 5	mouse 6	mouse 7	mouse 8	mouse 9	mouse 10	mouse 11	mouse 12	mouse 1	mouse 2	mouse 3	mouse 4	mouse 5	mouse 6	mouse 7	mouse 8	mouse 9	mouse 10	mouse 11	mouse 12	mouse 1	mouse 2	mouse 3	mouse 4	mouse 5	mouse 6	mouse 7	mouse 8	mouse 9	mouse 10	mouse 11	mouse 12	mouse 1	mouse 2	mouse 3	mouse 4	mouse 5	mouse 6	mouse 7	mouse 8	mouse 9	mouse 10	mouse 11	mouse 12
	21	0.602	1.42	0	0	0	0	1.18	0.702	0	0	0.633	0	5.1	3.16	0	1.01	1.79	2.2		0.508	1.25	0.866	1.94	3.12	12.1	1.54	0		11.2	9.09	3.41	11.1	5.38	2.06	3.23	4.21	10.5	19.7	11.3	14.3	40	15.4	17.6	18.6	10.1	33.2	17	5.97
	25	5	0	0	4.17	0	0	0.413	0	0	0	0	3.12	5.34	0	4.44	0	4.23	3.12	6.03	0	1.01	0	0	0.392	12.4	4.29	15.1	0	1.59	22.9	4.12	5.61	2.4	7.44	2.08	0	9.46	11.1	6.25	17.9	26.7	29.1	9.8	13.9	20.9	32.6	23.8	4.62

## Sheet: Figure 5
	Panel 5c	%CD44hi CD8 expressing CCR5
	Treatment group	PBS												ENT												NHS-rmIL12												ENT + NHS-rmIL12
	Days post-tumor implantation	mouse 1	mouse 2	mouse 3	mouse 4	mouse 5	mouse 6	mouse 7	mouse 8	mouse 9	mouse 10	mouse 11	mouse 12	mouse 1	mouse 2	mouse 3	mouse 4	mouse 5	mouse 6	mouse 7	mouse 8	mouse 9	mouse 10	mouse 11	mouse 12	mouse 1	mouse 2	mouse 3	mouse 4	mouse 5	mouse 6	mouse 7	mouse 8	mouse 9	mouse 10	mouse 11	mouse 12	mouse 1	mouse 2	mouse 3	mouse 4	mouse 5	mouse 6	mouse 7	mouse 8	mouse 9	mouse 10	mouse 11	mouse 12
	21	7.02	12.42	15.62	2.05	11.52	5.62	5.89	3.7	9.69	4.71	2.64	5.6	15.82	0	7.02	15.32	13.62	21.32	9.069	8.299	5.009	4.859	7.509	4.599	2.87	4.3	4.07	8.11	6.71	3.16	12.041	7.721	11.141	7.591	5.111	6.591	35.56	28.76	13.16	36.96	21.76	18.96	40.33	39.63	12.33	28.33	13.03	15.83
	25	0	1.87	0	0.83	1.72	2.87							0	1.35	1.68	0	1.97	0							1.43	3.4	2.9	2.71	3.53	3.4							11.55	4.2	33.75	9.85	18.45	30.45
	Panel 5d	Fg of MIP-1A (CCL3) / mg of tumor
	Treatment group	PBS						ENT						NHS-rmIL12						ENT + NHS-rmIL12
	Days post-tumor implantation	mouse 1	mouse 2	mouse 3	mouse 4	mouse 5	mouse 6	mouse 1	mouse 2	mouse 3	mouse 4	mouse 5	mouse 6	mouse 1	mouse 2	mouse 3	mouse 4	mouse 5	mouse 6	mouse 1	mouse 2	mouse 3	mouse 4	mouse 5	mouse 6
	21	2.4	3.24	0.97	1.72	1.38	0.85		7.67	5.53	4.12	2.29	4.18		4.05	1.01	1.27	1.15	2.6		10.69	6.79	1.19	11.67	1.66
	25	0.61	0.65	1.26	0.67	1.22	0.76	7.26	3.94	0.99	0.61	1.63	0.8	5.28	5.98	2.15	1.26	0.6	1.59	10.88	14.44	2.89	22.71	3.52	5.22
		Fg of MIP-1B (CCL4) / mg of tumor
	Treatment group	PBS						ENT						NHS-rmIL12						ENT + NHS-rmIL12
	Days post-tumor implantation	mouse 1	mouse 2	mouse 3	mouse 4	mouse 5	mouse 6	mouse 1	mouse 2	mouse 3	mouse 4	mouse 5	mouse 6	mouse 1	mouse 2	mouse 3	mouse 4	mouse 5	mouse 6	mouse 1	mouse 2	mouse 3	mouse 4	mouse 5	mouse 6
	21	1.97	2.33	0.71	0.84	0.63	0.46		3.54	2.78	1.32	1.09	2		1.98	0.31	0.66	0.89	1.61		4.39	2.73	0.62	2.96	0.76
	25	0.38	0.32	0.46	0.28	0.4	0.25	3.2	1.64	0.44	0.06	0.57	0.32	2.3	2.19	0.92	0.55	0.28	0.74	2.69	3.3	1.28	3.4	1.07	1.92
		Fg of RANTES (CCL5) / mg of tumor
	Treatment group	PBS						ENT						NHS-rmIL12						ENT + NHS-rmIL12
	Days post-tumor implantation	mouse 1	mouse 2	mouse 3	mouse 4	mouse 5	mouse 6	mouse 1	mouse 2	mouse 3	mouse 4	mouse 5	mouse 6	mouse 1	mouse 2	mouse 3	mouse 4	mouse 5	mouse 6	mouse 1	mouse 2	mouse 3	mouse 4	mouse 5	mouse 6
	21	1.07	1.59	0.29	0.15	0.18	0.12		2.62	1.03	0.3	0.21	0.71		1.86	0.4	0.55	0.83	0.53		3.06	2.91	0.47	1.58	0.59
	25	0.13	0.14	0.11	0.09	0.13	0.07	3.53	0.6	0.15	0.11	0.27	0.09	3.01	1.65	0.64	0.3	0.14	0.67	1.52	1.52	1.44	1.5	0.97	2.27
		Fg of MIG (CXCL9) / mg of tumor
	Treatment group	PBS						ENT						NHS-rmIL12						ENT + NHS-rmIL12
	Days post-tumor implantation	mouse 1	mouse 2	mouse 3	mouse 4	mouse 5	mouse 6	mouse 1	mouse 2	mouse 3	mouse 4	mouse 5	mouse 6	mouse 1	mouse 2	mouse 3	mouse 4	mouse 5	mouse 6	mouse 1	mouse 2	mouse 3	mouse 4	mouse 5	mouse 6
	21	0.95	2.21	0.47	0.21	0.28	0.01		3.71	3.86	0.51	0.47	1.32		2.3	0.99	0.88	1.89	1.88		6.26	3.83	1.2	2.38	1.48
	25	0.25	0.18	0.13	0.21	0.18	0.08	2.97	1.42	0.32	0.11	0.52	0.19	2.43	1.49	0.61	0.35	0.28	0.85	3.39	3.11	1.04	2.77	1.69	2.05
		Fg of IP-10 (CXCL10) / mg of tumor
	Treatment group	PBS						ENT						NHS-rmIL12						ENT + NHS-rmIL12
	Days post-tumor implantation	mouse 1	mouse 2	mouse 3	mouse 4	mouse 5	mouse 6	mouse 1	mouse 2	mouse 3	mouse 4	mouse 5	mouse 6	mouse 1	mouse 2	mouse 3	mouse 4	mouse 5	mouse 6	mouse 1	mouse 2	mouse 3	mouse 4	mouse 5	mouse 6
	21	0.53	0.85	0.29	0.07	0.14	0.13		0.7	0.59	0.13	0.12	0.39		0.96	0.43	0.32	1.21	0.47		2.53	2	0.53	0.68	0.57
	25	0.16	0.17	0.08	0.11	0.11	0.07	0.76	0.52	0.14	0.07	0.29	0.12	1.02	0.67	0.29	0.14	0.18	0.43	0.83	1.02	0.51	0.52	0.58	1.17
	Panel 5e	fg of IFNg / mg of tumor				fg of GM-CSF / mg of tumor				fg of IFNb / mg of tumor
	Mouse Identification #	PBS	ENT	NHS-rmIL12	ENT + NHS-rmIL12	PBS	ENT	NHS-rmIL12	ENT + NHS-rmIL12	PBS	ENT	NHS-rmIL12	ENT + NHS-rmIL12
	Mouse 1	90.8957	167.849	250.728		78.1842	139.052	80.8936	248.596	574.072	1138.19	599.803	1681.43
	Mouse 2	35.2307	34.6228		1078.9	73.1523	66.5521	81.8872	102.491	525.159	469.666	506.631	605.98
	Mouse 3	23.5496	48.6175	56.1797		47.1254	92.1832	47.6427	240.55	331.095	620.939	304.966	1306.14
	Mouse 4	23.8422	79.4489	153.946	1110.54	47.0043	104.141	64.6328	119.307	334.232	804.408	451.797	928.321
	Mouse 5	19.5288	57.0869	62.2725	322.875	38.4813	75.5047	49.0653	210.845	280.365	566.781	319.75	878.394
	Mouse 6	51.8688	8.92391	145.461	31.1693	45.4514	43.5333	50.3927	65.0603	338.883	299.183	335.712	453.526
	Mouse 7	87.6502			599.086	107.134			131.046	792.809			944.045
	Mouse 8	79.5198			511.558	146.277			128.699	926.52			900.37
	Mouse 9	35.5531			215.806	84.9831			172.694	499.272			913.523
	Mouse 10	88.0505			491.188	50.1907			58.3587	257.599			950.078
	Mouse 11					74.7886			220.459	558.383
	Panel 5g	IL1a correlation		fg of Il1a / mg of tumor
	Mouse Identification #	tumor volume change (%)	fg of IL-1A / mg of tumor	PBS	ENT	NHS-rmIL12	ENT + NHS-rmIL12
	Mouse 1	36.66		2088.88	3262.51	1538.67	22648.2
	Mouse 2	137.58	4368.36	1483.03	3242.17	5096.46	4368.36
	Mouse 3	34.97	14526	1093.57	791.207	1294.8	14526
	Mouse 4	94.18	9124.62	997.967	891.462	805.655	9124.62
	Mouse 5	137.89	7077.06	870.58	2011.99	2343.2	7077.06
	Mouse 6	174.91	3572	1249.33	1303.78	4329.2	3572
	Mouse 7	120.37	6962.39	4759.88			6962.39
	Mouse 8	116.57	8666.11	3732.1			8666.11
	Mouse 9	218.79	2727	4405.65			2727
	Mouse 10	279.62	2287.51	1990.82			2287.51
	Mouse 11			1722.33
	Mouse 12			529.341
	Panel 5g	IL1b correlation		fg of Il1b / mg of tumor
	Mouse Identification #	tumor volume change (%)	fg of IL-1B / mg of tumor	PBS	ENT	NHS-rmIL12	ENT + NHS-rmIL12
	Mouse 1	36.66	608.746	120.833	210.489	145.928	608.746
	Mouse 2	137.58	178.326	102.951	96.7644	146.505	178.326
	Mouse 3	34.97	459.268	70.1897	136.884	62.5709	459.268
	Mouse 4	94.18	352.56	69.7014	152.787	103.909	352.56
	Mouse 5	137.89	184.128	52.1047	119.455	63.9645	184.128
	Mouse 6	174.91	96.6252	70.5735	60.4952	86.6371	96.6252
	Mouse 7	120.37	237.177	151.105			237.177
	Mouse 8	116.57	288.199	123.639			288.199
	Mouse 9	218.79	58.2916	112.677			635.185
	Mouse 10	279.62	91.5621	57.6872			58.2916
	Mouse 11			56.4435			91.5621
	Mouse 12			26.8482

## Sheet: Figure 6
		Frequency (%)
	Panel 6a	M1	M2	Other TAMs
	PBS	1.48699	9.29368	89.2193
	ENT	6.82657	2.95203	90.2214
	NHS-IL12	5.78778	3.53698	90.6752
	ENT + NHS-IL12	23.1121	0.381388	76.5065
		Frequency (%)
	Panel 6c	M1	M2
	PBS	13.7931	86.2069
	ENT	69.8113	30.1887
	NHS-IL12	62.069	37.931
	ENT + NHS-IL12	98.3766	1.62338
	Panel 6e	# Macrophage / mg of tumor
	Treatment group	PBS												ENT												NHS-rmIL12												ENT + NHS-rmIL12
	Days post-tumor implantation	Mouse 1	Mouse 2	Mouse 3	Mouse 4	Mouse 5	Mouse 6	Mouse 7	Mouse 8	Mouse 9	Mouse 10	Mouse 11	Mouse 12	Mouse 1	Mouse 2	Mouse 3	Mouse 4	Mouse 5	Mouse 6	Mouse 7	Mouse 8	Mouse 9	Mouse 10	Mouse 11	Mouse 12	Mouse 1	Mouse 2	Mouse 3	Mouse 4	Mouse 5	Mouse 6	Mouse 7	Mouse 8	Mouse 9	Mouse 10	Mouse 11	Mouse 12	Mouse 1	Mouse 2	Mouse 3	Mouse 4	Mouse 5	Mouse 6	Mouse 7	Mouse 8	Mouse 9	Mouse 10	Mouse 11	Mouse 12
	21	1452.02	2780.9	1019.6	2478.79	1066.97	1131.72	2953.39	2917	1642.26	2265.93	2795.64	2700.53	895.562	730.38	1291.09	3011.03	2770.86	1349.14	1305.62	546.169	1018.11		2731.03	1092	869.327	2046.35	801.588	439.1	340.887	700.306	556.141	857.053	1994.1	2309.51	2699.98	2067.38	361.398	594.781	116.821	221.043	850.971	694.028	122.221	458.565	1153.17	2406.35	905.902	2305.63
	25	2037.39	1776.13	3853.38	1515.81	3537.32	2786.66	1749.54	1236.38	2031.36	1285.32	882.325	1331.14	823.127	676.949	2664.26	3576.1	2356.78	4187.33	841.421	357.496	926.337	904.965	827.909		1240.07	2057.69	2856.69	3076.11	3733.02	2189.72	498.72	1037.08	926.683		1180.68	1463.07	273.891	140.343	934.947	169.131	696.078	706.474	160.387	320.006	949.713	152.981	386.806	902.319
	Panel 6f	% TAMS expressing IA/IE
	Treatment group	PBS												ENT											NHS-rmIL12												ENT + NHS-rmIL12
	Days post-tumor implantation	Mouse 1	Mouse 2	Mouse 3	Mouse 4	Mouse 5	Mouse 6	Mouse 7	Mouse 8	Mouse 9	Mouse 10	Mouse 11	Mouse 12	Mouse 1	Mouse 2	Mouse 3	Mouse 4	Mouse 5	Mouse 6	Mouse 7	Mouse 8	Mouse 9	Mouse 10	Mouse 11	Mouse 1	Mouse 2	Mouse 3	Mouse 4	Mouse 5	Mouse 6	Mouse 7	Mouse 8	Mouse 9	Mouse 10	Mouse 11	Mouse 12	Mouse 1	Mouse 2	Mouse 3	Mouse 4	Mouse 5	Mouse 6	Mouse 7	Mouse 8	Mouse 9	Mouse 10	Mouse 11	Mouse 12
	21	37.5	24	12.8	14.1	10.5	6		31.9	14.3	5.84	3.67	4.34	56.1	37.8	52.3	29.1	36.5	6.53	91.7	77	16.8	20.9	54.2	55.3	66.4	36.5	40.3	43.9	37.5		51.1	42.1	34	52.2	31	94.7	83.4	92.4	94	86.1			88.7	91.9			66.7
	25	13.5	16.6	5.66	5.84	7.04	5.84	13.6	6.46	4.7	3.13	5.25	3.37	67.3	27	28.1	12.7	9.43	15	57.3	8.55	12	24.1	5.41	49.5	37.6	23.6	28	13.7	8.5	54.7	27.5	31.5	18.5	13.3	27.8	77.9	76.2	73.1	75.9	60.9	47.3	87	86	73.3	44.1	83.5	82.9
	Panel 6g	% TAMS expressing CD38 but not CD206
	Treatment group	PBS												ENT												NHS-rmIL12												ENT + NHS-rmIL12
	Days post-tumor implantation	Mouse 1	Mouse 2	Mouse 3	Mouse 4	Mouse 5	Mouse 6	Mouse 7	Mouse 8	Mouse 9	Mouse 10	Mouse 11	Mouse 12	Mouse 1	Mouse 2	Mouse 3	Mouse 4	Mouse 5	Mouse 6	Mouse 7	Mouse 8	Mouse 9	Mouse 10	Mouse 11	Mouse 12	Mouse 1	Mouse 2	Mouse 3	Mouse 4	Mouse 5	Mouse 6	Mouse 7	Mouse 8	Mouse 9	Mouse 10	Mouse 11	Mouse 12	Mouse 1	Mouse 2	Mouse 3	Mouse 4	Mouse 5	Mouse 6	Mouse 7	Mouse 8	Mouse 9	Mouse 10	Mouse 11	Mouse 12
	21	21.6	9.57	12.2	4.59	5.18	3.05		14.2	6.55	2.5	2.1	3.68	37.2	32.1	17.2	11.3	14.5	9.5	65.7	63.5	42.2	9.84	8.8	23.3	43.8	35.3	30.9	16.3	27.7	20.8	61	37.4	13.6	15.4	30.2	18.2	73.4	47.7	66.7	67.1	70	41.6	56.4	57.7	41.9	32.3		42.7
	25	9.66		4.48	4.7	6.89	12.4	12.4	5.75	2.63	3.98	2.57	2.84	34.5	13.1	11.3	27.3	6.08	22.5	51	17	3.76	3.92	11.8	3.42	47.1	32.7	40.9		29.3	33.6	52.4	11.6	16.2	8.32	8.04	23.9	27.9	36.8	40.8	32.1	41.5	46.1	47	44.5	42.6	65.2	49	41.5
	Panel 6h	% TAMS expressing NOS2
	Treatment group	PBS											ENT										NHS-rmIL12												ENT + NHS-rmIL12
	Days post-tumor implantation	Mouse 1	Mouse 2	Mouse 3	Mouse 4	Mouse 5	Mouse 6	Mouse 7	Mouse 8	Mouse 9	Mouse 10	Mouse 11	Mouse 1	Mouse 2	Mouse 3	Mouse 4	Mouse 5	Mouse 6	Mouse 7	Mouse 8	Mouse 9	Mouse 10	Mouse 1	Mouse 2	Mouse 3	Mouse 4	Mouse 5	Mouse 6	Mouse 7	Mouse 8	Mouse 9	Mouse 10	Mouse 11	Mouse 12	Mouse 1	Mouse 2	Mouse 3	Mouse 4	Mouse 5	Mouse 6	Mouse 7	Mouse 8	Mouse 9	Mouse 10	Mouse 11	Mouse 12
	21		1.0112	0.4822	0.4382	0.0315	0.5382	0.295	0.398	0.0963	0.215	0.147	16.2	2.35	3	12.3	14.1	4.52	5.11	1.46	1.8	0.631		9.09	4.92	2.35	13.3	2.92	9.8897	17.3697	4.4897	2.4897	3.7597	5.4697		42.38	37.88	10.38		16.68	55.6161	31.1161	50.8161	38.1161	46.6161	17.5161
	25	0.179	0.899	0.534	0.654	0.391	0.469						39.4	11.7	1.97	1.82	2.81	0.505					24.8601	6.2101	7.2701	1.5701	0.6611	7.1701							39.5	41.5	38.1	80.7	52.2	51.9
	Panel 6i	% TAMS expressing CD206 but not CD38
	Treatment group	PBS												ENT												NHS-rmIL12												ENT + NHS-rmIL12
	Days post-tumor implantation	Mouse 1	Mouse 2	Mouse 3	Mouse 4	Mouse 5	Mouse 6	Mouse 7	Mouse 8	Mouse 9	Mouse 10	Mouse 11	Mouse 12	Mouse 1	Mouse 2	Mouse 3	Mouse 4	Mouse 5	Mouse 6	Mouse 7	Mouse 8	Mouse 9	Mouse 10	Mouse 11	Mouse 12	Mouse 1	Mouse 2	Mouse 3	Mouse 4	Mouse 5	Mouse 6	Mouse 7	Mouse 8	Mouse 9	Mouse 10	Mouse 11	Mouse 12	Mouse 1	Mouse 2	Mouse 3	Mouse 4	Mouse 5	Mouse 6	Mouse 7	Mouse 8	Mouse 9	Mouse 10	Mouse 11	Mouse 12
	21	15.1	34.2	24.9	38.8	36.3	40.4		25.1	38.2	52	51.3	46.2	10.4	14.5	25.2	26	27	32.9	1.66	1.62	6.03	39.7	39.7	17.7	6.4	9.21	11.1	19.8	13.7	13.9	1.67	8.2	29.1	23.6	11.3	21.6	0.678	4.12	1.69	0.69	0.913	9.53	4	2.08	5.96	14		10.5
	25	28.4	12.7	32	30.9	25.5	18.3	25.4	41.8	45.5	38.2	49.7	49.5	9.75	31.6	31.4	16.8	32.1	15.8	4.26	31.6	48.9	57.8	29.6	51.4	6.67	8.79	5.82		14.4	10.8	3.74	29	37.2	31	29.7	18.6	13.1	4.88	7.65	11.2	4.01	6.75	4.55	4.24	5.89	1.14	3.8	2.89
	Panel 6j	% TAMS expressing Arg1
	Treatment group	PBS												ENT												NHS-rmIL12												ENT + NHS-rmIL12
	Days post-tumor implantation	Mouse 1	Mouse 2	Mouse 3	Mouse 4	Mouse 5	Mouse 6	Mouse 7	Mouse 8	Mouse 9	Mouse 10	Mouse 11	Mouse 12	Mouse 1	Mouse 2	Mouse 3	Mouse 4	Mouse 5	Mouse 6	Mouse 7	Mouse 8	Mouse 9	Mouse 10	Mouse 11	Mouse 12	Mouse 1	Mouse 2	Mouse 3	Mouse 4	Mouse 5	Mouse 6	Mouse 7	Mouse 8	Mouse 9	Mouse 10	Mouse 11	Mouse 12	Mouse 1	Mouse 2	Mouse 3	Mouse 4	Mouse 5	Mouse 6	Mouse 7	Mouse 8	Mouse 9	Mouse 10	Mouse 11	Mouse 12
	21	45.7148	51.4148	42.7148	51.2148	42.7148	56.0148		57.869	57.969	65.669	68.269	70.669	62.8784	48.2784	57.5784	45.2784	47.5784	58.7784		29.493	44.993	71.193	69.293	59.193	33.709	30.909	35.509	39.509	45.509	38.809		39.2561	47.0561	59.3561	44.5561	56.9561	29.59	42.69	45.29	24.09	36.79	52.39		23.566	46.166	58.866		58.966
	25	79.35	60.55	77.25	79.05	69.05	70.85	60.659	57.959	64.759	57.759	70.159	71.359	67.5	76	62.2	63.5	78.4	65	50.835	64.835	77.735	83.335	65.535	75.135	39.97	27.27	31.87	25.97	32.07	39.27	38.961	65.061	60.261	47.961	48.861	42.561	49.53	47.03	40.33	60.93	58.23	52.23	33.96	23.76	42.46	21.56	25.26	32.56
	Panel 6k	Tumor Volume change	Frequency (%) M1-like CD38	Frequency (%) M2-like CD206	Panel 6l	Tumor Volume	Frequency (%) M1-like NOS2	Frequency (%) M2-like Arg1
	Mouse 1	66.8911	57.7	2.08	Mouse 1	66.8911	42.38	23.566
	Mouse 2	140.868	41.9	5.96	Mouse 2	140.868	37.88	46.166
	Mouse 3	224.908	32.3	14	Mouse 3	224.908	10.38	58.866
	Mouse 4	295.372	42.7	10.5	Mouse 4	295.372	16.68	58.966
	Mouse 5	36.66	73.4	0.678	Mouse 5	36.66	55.6161	29.59
	Mouse 6	137.58	47.7	4.12	Mouse 6	137.58	31.1161	42.69
	Mouse 7	34.97	66.7	1.69	Mouse 7	34.97	50.8161	45.29
	Mouse 8	94.18	67.1	0.69	Mouse 8	94.18	38.1161	24.09
	Mouse 9	137.89	70	0.913	Mouse 9	137.89	46.6161	36.79
	Mouse 10	174.91	41.6	9.53	Mouse 10	174.91	17.5161	52.39
	Panel 6m	Ratio of M1 CD38 : M2 CD206
	Treatment group	PBS												ENT											NHS-rmIL12												ENT + NHS-rmIL12
	Days post-tumor implantation	Mouse 1	Mouse 2	Mouse 3	Mouse 4	Mouse 5	Mouse 6	Mouse 7	Mouse 8	Mouse 9	Mouse 10	Mouse 11	Mouse 12	Mouse 1	Mouse 2	Mouse 3	Mouse 4	Mouse 5	Mouse 6	Mouse 7	Mouse 8	Mouse 9	Mouse 10	Mouse 11	Mouse 1	Mouse 2	Mouse 3	Mouse 4	Mouse 5	Mouse 6	Mouse 7	Mouse 8	Mouse 9	Mouse 10	Mouse 11	Mouse 12	Mouse 1	Mouse 2	Mouse 3	Mouse 4	Mouse 5	Mouse 6	Mouse 7	Mouse 8	Mouse 9	Mouse 10	Mouse 11	Mouse 12
	21		0.279825	0.48996	0.118299	0.1427	0.075495		0.565737	0.171466	0.0480769	0.0409357	0.0796537	3.57692	2.21379	0.68254	0.434615	0.537037	0.288754			0.247859	0.221662	1.31638	6.84375	3.83279	2.78378	0.823232	2.0219	1.4964		4.56098	0.467354	0.652542	2.67257	0.842593	108.26	11.5777	39.4675	97.2464	76.6703	4.36516		27.7404	7.0302	2.30714		4.06667
	25	0.340141		0.14	0.152104	0.270196	0.677596	0.488189	0.13756	0.0578022	0.104188	0.0517103	0.0573737		0.414557	0.359873	1.625	0.189408	1.42405	0.537975	0.0768916	0.0678201	0.398649	0.066537	7.06147	3.72014	7.02749	9.43205	2.03472	3.11111	14.0107	0.4	0.435484	0.268387	0.270707	1.28495	2.12977	7.54098	5.33333	2.86607	10.3491	6.82963	10.3297	10.4953	7.2326		12.8947	14.3599
	Panel 6n	Ratio of M1 NOS2 : M2 Arg1
	Treatment group	PBS												ENT											NHS-rmIL12											ENT + NHS-rmIL12
	Days post-tumor implantation	Mouse 1	Mouse 2	Mouse 3	Mouse 4	Mouse 5	Mouse 6	Mouse 7	Mouse 8	Mouse 9	Mouse 10	Mouse 11	Mouse 12	Mouse 1	Mouse 2	Mouse 3	Mouse 4	Mouse 5	Mouse 6	Mouse 7	Mouse 8	Mouse 9	Mouse 10	Mouse 11	Mouse 1	Mouse 2	Mouse 3	Mouse 4	Mouse 5	Mouse 6	Mouse 7	Mouse 8	Mouse 9	Mouse 10	Mouse 11	Mouse 1	Mouse 2	Mouse 3	Mouse 4	Mouse 5	Mouse 6	Mouse 7	Mouse 8	Mouse 9	Mouse 10	Mouse 11	Mouse 12
	21	0.0527182	0.00573765	0.00931761	0.00188032	0.00503338	0.00262431		0.0161201	0.0082811	0.00669734	0.00045567	0.00792298	0.224242	0.0936237	0.0887486	0.032245	0.0378323	0.0107352	1.59436	0.37831	0.0339487	0.0436541	0.217614	0.293385	0.561963	0.126438	0.063016	0.0826144	0.140939	0.268768	0.114897	0.0410688	0.330673	0.0576836	1.87956	0.728885	1.12202	1.58224	1.26709	0.334341		1.6607	1.11585	0.723526		0.910062
	25	0	0	0	0	0	0.00149612	0.00295092	0.015511	0.00824596	0.0113229	0.00557306	0.0065724	0.118963	0.0457895	0.0170418	0.0118425	0.00242347	0.0126	0.180458	0.0253425	0.0218396	0.0428779	0.00672124	0.182554	0.124925	0.0475902	0.0691837	0.00672591	0.00623122	0.0954504	0.120644	0.032737	0.0135302	0.168466	0.18938	0.162662	0.147781	0.1871	0.150094	0.0578212	1.16313	1.74663	0.897315		2.06651	1.59398
	Panel 6o	# TAMs / mg of tumor
	Mouse Identification #	PBS	ENT	NHS-rmIL12	ENT + NHS-rmIL12
	Mouse 1	6785.38	5631.45	5612.03	3652.18
	Mouse 2	4462.75	6671.93	3955.29	5125.36
	Mouse 3	7013.96	3483.35	4944.92	4001.11
	Mouse 4	8422.39	3768.35	4115.9	5914.68
	Mouse 5	4713.92	5686.99	4442.18	2811.14
	Panel 6p	Ratio of CD38:CD206 (M1:M2)
	Mouse Identification #	PBS	ENT	NHS-rmIL12	ENT + NHS-rmIL12
	Mouse 1	2.25061	2.91063	1.76106	52.9412
	Mouse 2	1.91429	3.42857	5.43058	56.4346
	Mouse 3	2.13898	4.54688	43.0252
	Mouse 4	1.53279	22.3457	3.00872	93.3846
	Mouse 5	5.77154	3.23232	10	99.6899
	Panel 6q	Ratio of Nos2 to Arg1 (M1:M2)
	Mouse Identification #	PBS	ENT	NHS-rmIL12	ENT + NHS-rmIL12
	Mouse 1	0.113428	0.323746	2.06661	2.91796
	Mouse 2	0.100063	0.373435	1.89601	3.42275
	Mouse 3	0.302117	0.977227	1.85444
	Mouse 4	0.120897	0.495687	1.17178
	Mouse 5	0.146147	1.73036	0.810745	2.68497

## Sheet: Figure 7
		Panel 7a	Tumor volume (mm^3)
		Treatment group	PBS										ENT										NHS-rmIL12								ENT + NHS-rmIL12
		Days post-tumor implantation	mouse 1	mouse 2	mouse 3	mouse 4	mouse 5	mouse 6	mouse 7	mouse 8	mouse 9	mouse 10	mouse 1	mouse 2	mouse 3	mouse 4	mouse 5	mouse 6	mouse 7	mouse 8	mouse 9	mouse 10	mouse 1	mouse 2	mouse 3	mouse 4	mouse 5	mouse 6	mouse 7	mouse 8	mouse 1	mouse 2	mouse 3	mouse 4	mouse 5	mouse 6	mouse 7	mouse 8	mouse 9
		0	0	0	0	0	0	0	0	0	0	0	0	0	0	0	0	0	0	0	0	0	0	0	0	0	0	0	0	0	0	0	0	0	0	0	0	0	0
		6	25.2	18.7	23.3	27.2	24.4	22.7	26.9	21.8	22.7	24.6	23.9	24.5	24.5	22	24.7	20	24.4	27.3	22	24.3	23.4	26	21.1	23.5	25.9	21.2	23	25.5	25.1	23.6	22.1	23.8	25.4	22.6	22.2	22.3	23.1
		8	66.35	89.88	104.76	112.1	119.35	138.23	147.01	168.13	182.55	190.06	65.75	94.98	112.55	118.57	122.56	129.01	132.46	138.55	153.27	177.24	88.12	101.57	107.29	118.88	137.55	145.19	179.93	185.69	78.75	108.16	118.48	120.39	124.4	131.69	133.03	153.07	158.3
		12	488.98	366.29	462.93	461.14	401.27	356.9	485.68	345.58	435.59	664.82	206.75	280.61	364.99	269.43	385.59	361.7	277.79	336.59	399.77	351.36	277.81	307.42	338.64	329.12	381.72	466.36	408.36	348.93	271.74	246.61	284.97	251.3	346.08	293.79	556.24	352.59	447.58
		15	866.83	681.19	827.86	637.16	678.25	520.04	804.86	617.1	740.53	1144.2	286.56	395.98	489.71	406.96	518.35	536.8	401.49	487.23	510.79	508.12	462.23	578.02	531.36	596.68	600.91	696.5	740.93	658.29	420.48	403.19	367.17	415	548.48	408.76	745.96	420.37	680.34
		18	1616.24	1352.05	1680.46	1288.05	1366.3	1016.97	1260.46	1201.77	1450.59	1775.99	537.51	668.7	703.46	658.31	985.93	898.58	693.66	818.41	845.45	878.42	918.4	1334.98	1132.14	1156.44	953.71	1290.95	1332.07	1104.24	638.24	767.41	577.67	641.44	736.9	643.62	1485.18	686.28	1021.33
		Panel 7b	Tumor volume (mm^3)
		Treatment group	PBS								Combo									Combo+CD8
		Days post-tumor implantation	Mouse 1	Mouse 2	Mouse 3	Mouse 4	Mouse 5	Mouse 6	Mouse 7	Mouse 8	Mouse 1	Mouse 2	Mouse 3	Mouse 4	Mouse 5	Mouse 6	Mouse 7	Mouse 8	Mouse 9	Mouse 1	Mouse 2	Mouse 3	Mouse 4	Mouse 5	Mouse 6	Mouse 7	Mouse 8	Mouse 9
		0	0	0	0	0	0	0	0	0	0	0	0	0	0	0	0	0	0	0	0	0	0	0	0	0	0	0
		7	56.09	92.09	27.93	47.32	57.28	81.4	73.69	75.29	33.77	50.33	59.8	63.73	77.32	84.96	79.95	61.63	115.74	68.69	93.55	65.8	70.62	86.42	99.41	44.67	73.3	80.35
		11	51.05	82.23	84.48	114.65	127.36	132.97	143.94	187.25	50.53	58.32	73.48	103.92	132.51	117.69	137.64	122.87	106.97	84.12	70.31	69.04	125.81	68.22	145.87	55.53	101.44	90.3
		14	92.35	129.71	161.47	190.41	232.79	214.3	209.89	318.76	84.23	48.55	53.18	77.53	147.54	190.67	251.71	201.65	168.76	76.63	79.3	129.67	217.5	63.41	215.43	126.78	186.15	169.33
		18	104.93	232.95	312.7	417.82	406.95	333.85	495.69	510.57	185.16	67.69	90.44	99.08	251.03	266.37	365.54	410.53	277.59	193.4	146.12	259.51	413.8	111.81	391	249.45	303.87	307.72
		21	205.53	412.61	615.09	543.18	757.57	563.49	741.96	733.22	200.74	74.64	68.69	89.33	318.07	386.81	587.16	376.79	232.72	343.57	188.86	391.93	486.61	149.18	433.14	351.79	364.04	423.64
		25	1047.9	800.84	615.09	1384.33	1448.88	1222.46	1622.69	1200.38	171.19	15.75	4	4	292.77	326.3	779.46	372.34	196.28	530.94	364.01	522.14	802.18	338.16	607.41	538.54	746.32	699.96
		28	897.36	965.66	1360.25	2016.29	1888.35	1630.92	2251.48	1741.44	52.67	0	0	0	173.95	288.22	665.06	399.38	54.9	855.25	676.76	726.97	1038.95	483.59	867.99	885.52	1183.2	991.49
				Panel 7c	Survival (1 = death; 0 = alive)
			Mouse identification number	Days post-tumor implantation	PBS	Combo	Combo+ αCD8
			Mouse 1	50	1
			Mouse 2	36	1
			Mouse 3	36	1
			Mouse 4	32	1
			Mouse 5	28	1
			Mouse 6	28	1
			Mouse 7	32	1
			Mouse 8	28	1
			Mouse 9	28	1
			Mouse 1	60		0
			Mouse 2	60		0
			Mouse 3	60		0
			Mouse 4	60		0
			Mouse 5	60		0
			Mouse 6	60		0
			Mouse 7	43		1
			Mouse 8	60		0
			Mouse 9	60		0
			Mouse 1	36			1
			Mouse 2	36			1
			Mouse 3	36			1
			Mouse 4	32			1
			Mouse 5	36			1
			Mouse 6	36			1
			Mouse 7	36			1
			Mouse 8	32			1
			Mouse 9	32			1
			Frequency of M1 and M2
		Panel 7f	M1	M2
		PBS	13.7931	86.2069
		Combo	98.3766	1.62338
		CD8 dep	41.5385	58.4615
		Panel 7g	# CD8 / mg of tumor
		Mouse Identification #	PBS	ENT + NHS-rmIL12	CD8 Depletion
		Mouse 1	81.0577	154.999	14.248
		Mouse 2	177.977	146.181	3.57433
		Mouse 3	112.369	64.019	4.45456
		Mouse 4	95.6614	77.0857	14.1143
		Mouse 5	87.68		17.4551
		Mouse 6	36.9245
		Panel 7h	Frequency (%) M1-like Macrophage from total number of TAM (CD38+CD206-)
		Mouse Identification #	PBS	ENT + NHS-rmIL12	CD8 Depletion
		Mouse 1	3.82	56.1	23.5
		Mouse 2	8.27	58.7	16.6
		Mouse 3	4.06	60.2	38.3
		Mouse 4	3.28	48.9	24.4
		Mouse 5	3.73	65.8	16.5
		Mouse 6	2.57		28.3
		Panel 7i	Frequency (%) M2-like Macrophage from total number of TAM (CD38-CD206+)
		Mouse Identification #	PBS	ENT + NHS-rmIL12	CD8 Depletion
		Mouse 1	52.4	11.2	13.2
		Mouse 2	40.3	4.19	17.5
		Mouse 3	48.3	3.7	6.01
		Mouse 4	51.6	8.46	16.8
		Mouse 5	47.6	2.04	22.3
		Mouse 6	50.5		11.7
		Panel 7j	M1/M2 ratio (CD38/CD206)
		Mouse Identification #	PBS	ENT + NHS-rmIL12	CD8 Depletion
		Mouse 1	0.0729008	5.00893	1.7803
		Mouse 2	0.205211	14.0095	0.948571
		Mouse 3	0.084058	16.2703	6.37271
		Mouse 4	0.0635659	5.78014	1.45238
		Mouse 5	0.0783613	32.2549	0.73991
		Mouse 6	0.0508911		2.4188
		Panel 7j	M1/M2 ratio (NOS2/Arg1)
		Mouse Identification #	PBS	ENT + NHS-rmIL12	CD8 Depletion
		Mouse 1	0.184592	2.31138	0.321564
		Mouse 2	0.0494127	2.65479	0.558275
		Mouse 3	0.31367	1.59879	0.850781
		Mouse 4	0.0332935	3.63203	0.692574
		Mouse 5	0.0764139		0.343363
		Mouse 6	0.0241125		0.197417
		Panel 7k	fg of IL12p70 / mg of tumor					fg of TNFa / mg of tumor					fg of IFNg / mg of tumor
		Mouse Identification #	PBS	ENT	NHS-rmIL12	ENT + NHS-rmIL12	CD8 dep	PBS	ENT	NHS-rmIL12	ENT + NHS-rmIL12	CD8 dep	PBS	ENT	NHS-rmIL12	ENT + NHS-rmIL12	CD8 dep
		Mouse 1	18.6034	171.239	400.785	1543.34	375.303	107.834	242.688	213.376	292.396	247.207	90.8957	167.849	250.728		33.6415
		Mouse 2	15.8705	38.885	332.691	488.446	355.966	161.289	264.03	426.831	627.99	512.93	35.2307	34.6228		1078.9	58.7106
		Mouse 3	31.8976	17.5022	63.4034	794.234	1842.54	118.522	149.414	138.502	361.901	862.308	23.5496	48.6175	56.1797	2245.07	74.9818
		Mouse 4	32.1733	36.8265	455.656	447.743	1000.21	109.597	141.286	138.919	491.821	484.445	23.8422	79.4489	153.946	1110.54	39.4216
		Mouse 5	8.3054	23.0109	319.492	1479.92	964.433	88.0811	186.213	266.146	526.875	426.977	19.5288	57.0869	62.2725	322.875	50.5586
		Mouse 6	54.9638	99.6334	444.976	306.456	853.397	95.8665	130.981	487.263	335.139	531.216	51.8688	8.92391	145.461	31.1693	30.9323
		Mouse 7	23.8171			753.97	676.827	313.45			358.123	307.637	87.6502			599.086	53.4855
		Mouse 8	90.1895			199.093	1318.37	308.015			376.186	813.87	79.5198			511.558	39.3623
		Mouse 9	53.7051			280.683	960.078	314.362				221.521	35.5531			215.806	30.3297
		Mouse 10	77.7031			939.78	623.007	313.967				352.421	88.0505			491.188	62.9634
		Mouse 11					652.193	293.517				531.146
		Mouse 12					45.2789					66.1767
		Panel 7l	fg of IFNb / mg of tumor					fg of GM-CSF / mg of tumor					fg of Il1a / mg of tumor					fg of Il1b / mg of tumor
		Mouse Identification #	PBS	ENT	NHS-rmIL12	ENT + NHS-rmIL12	CD8 dep	PBS	ENT	NHS-rmIL12	ENT + NHS-rmIL12	CD8 dep	PBS	ENT	NHS-rmIL12	ENT + NHS-rmIL12	CD8 dep	PBS	ENT	NHS-rmIL12	ENT + NHS-rmIL12	CD8 dep
		Mouse 1	574.072	1138.19	599.803	1681.43	708.347	78.1842	139.052	80.8936	248.596	96.0827	2088.88	3262.51	1538.67	22648.2	2357.43	120.833	210.489	145.928	608.746	138.708
		Mouse 2	525.159	469.666	506.631	605.98	978.945	73.1523	66.5521	81.8872	102.491	151.644	1483.03	3242.17	5096.46	4368.36	5170.27	102.951	96.7644	146.505	178.326	201.125
		Mouse 3	331.095	620.939	304.966	1306.14	941.32	47.1254	92.1832	47.6427	240.55	154.567	1093.57	791.207	1294.8	14526	5999.8	70.1897	136.884	62.5709	459.268	229.249
		Mouse 4	334.232	804.408	451.797	928.321	534.841	47.0043	104.141	64.6328	119.307	83.5249	997.967	891.462	805.655	9124.62	3162.66	69.7014	152.787	103.909	352.56	121.052
		Mouse 5	280.365	566.781	319.75	878.394	443.418	38.4813	75.5047	49.0653	210.845	104.588	870.58	2011.99	2343.2	7077.06	2510.39	52.1047	119.455	63.9645	184.128	94.3899
		Mouse 6	338.883	299.183	335.712	453.526	453.069	45.4514	43.5333	50.3927	65.0603	84.7082	1249.33	1303.78	4329.2	3572	5066.23	70.5735	60.4952	86.6371	96.6252	108.41
		Mouse 7	792.809			944.045	506.36	107.134			131.046	89.1773	4759.88			6962.39	2065.73	151.105			237.177	94.2615
		Mouse 8	926.52			900.37	679.351	146.277			128.699	132.129	3732.1			8666.11	8817.95	123.639			288.199	139.848
		Mouse 9	499.272			913.523	1030.39	84.9831			172.694	191.102	4405.65			2727	2288.83	112.677			635.185	94.5928
		Mouse 10	257.599			950.078	478.938	50.1907			58.3587	102.772	1990.82			2287.51	6783.4	57.6872			58.2916	89.3681
		Mouse 11	558.383				444.641	74.7886			220.459	75.3317	1722.33				5501.16	56.4435			91.5621	77.4794
		Mouse 12					282.447					35.4265	529.341				794.826	26.8482				55.4323
		Panel 7n		Chemokine fold changes over PBS in the TME
			Treatment group	PBS											ENT						NHS-rmIL12					ENT + NHS-rmIL12										CD8 dep
			Chemokine	Mouse 1	Mouse 2	Mouse 3	Mouse 4	Mouse 5	Mouse 6	Mouse 7	Mouse 8	Mouse 9	Mouse 10	Mouse 11	Mouse 1	Mouse 2	Mouse 3	Mouse 4	Mouse 5	Mouse 6	Mouse 1	Mouse 2	Mouse 3	Mouse 4	Mouse 5	Mouse 1	Mouse 2	Mouse 3	Mouse 4	Mouse 5	Mouse 6	Mouse 7	Mouse 8	Mouse 9	Mouse 10	Mouse 1	Mouse 2	Mouse 3	Mouse 4	Mouse 5	Mouse 6	Mouse 7	Mouse 8	Mouse 9	Mouse 10
			CCL3	1.53059	1.40422	0.698716	0.714706	0.651772	0.974336	2.04014	1.25534	1.24859	0.32573	0.155856	5.84007	1.51198	1.47438	1.3625	2.29292	0.764486	1.06659	0.518082	0.964926	1.07591	1.07868	5.34809	1.67997	7.21785	3.77882	3.54277	3.03958	1.428	4.70405	0.98957	1.74377	2.49707	1.28433	3.1235	2.87615	1.78824	0.788223	2.74266	0.810423	1.9231	1.70992
			CCL4	2.9726	0.100984	0.903397	0.577288	0.445725	1.06229	2.26588	1.04086	0.770901	0.709324	0.150741	4.97566	0.892762	2.72897	0	2.48024	0	1.00329	0.579543	0.783894	1.30337	1.55505	6.13687	2.10268	8.32018	4.62532	4.52974	2.74808	0.771207	1.9407	0.958074	0.700298	2.87758	0	0	2.61771	0.897955	0.481318	1.62857	0.548714	0.865247	0.852906
			CCL5	2.60991	0.955729	0.443792	0.580886	0.409683	1.75466	1.84206	1.37199	0.421872	0.502184	0.107242	2.78145	0.781688	1.01436	0.764289	0.929396	0.243919	1.5434	0.35853	1.29614	0.907864	0.706195	6.61827	1.4628	6.55432	3.6913	3.99736	1.08458	1.87174	4.56664	0.850328	0.592586	0.958307	0.890048	0.546526	0.767838	0.517939	0.576564	0.712864	0.599094	0.539398	0.419551
			CXCL9	2.61234	0.506206	1.02876	0.345197	0.507495	1.27347	2.00816	1.4931	0.447693	0.674365	0.103212	2.52944	0.801305	1.54244	0.735912	0.525237	0.125399	3.73323	3.48733	1.99745	2.68835	4.75186	6.59262	3.60446	11.0466	6.53226	5.14583	1.10147	2.75646	3.16118	1.42668	1.3644	5.5394	3.29134	0.623161	2.66403	1.07466	1.21829	3.11646	2.17798	1.17363	1.44185
			CXCL10	2.15253	0.92624	0.774763	0.723947	0.422516	1.62038	1.48482	1.6868	0.728483	0.275417	0.204103	2.54329	0.85105	0.790298	0.689182	0.671549	0.204353	2.70419	0.894016	1.52122	1.65076	1.42779	3.84957	2.13018	4.30939	2.51209	3.70724	1.31042	2.55155	3.39594	1.01082	1.05403	1.34494	1.11085	0.332677	0.775571	0.405673	0.955128	1.74985	1.29855	0.891083	0.956793

## Sheet: Figure 8
		Panel 8a	CD8 Infiltration (Rho values)
		Cancer Abbreviation	IL12B	IFNG	CCL3	CCL4	CCL5	CXCL9	CXCL10
		BLCA (n=408)	0.338654	0.511949	0.272041	0.36658	0.411897	0.435709	0.3756
		BRCA (n=1100)	0.503805	0.510945	0.11146	0.358193	0.630158	0.518382	0.348215
		BRCA-Basal (n=191)	0.394681	0.564759	0.172896	0.392755	0.495443	0.484885	0.294418
		BRCA-Her2 (n=82)	0.540988	0.560297	0.177483	0.528597	0.721003	0.581863	0.42692
		BRCA-LumA (n=568)	0.525782	0.512133	0.0893599	0.338917	0.680713	0.528991	0.375705
		BRCA-LumB (n=219)	0.515777	0.557732	0.0890575	0.372757	0.64924	0.567554	0.401399
		CESC (n=306)	0.313794	0.607562	0.241749	0.457239	0.651087	0.468992	0.379007
		COAD (n=458)	0.171106	0.457026	0.00714184	0.213491	0.518625	0.351382	0.36045
		ESCA (n=185)	0.301649	0.47044	-0.0346958	0.249068	0.483179	0.433225	0.339886
		HNSC (n=522)	0.452129	0.69821	0.177557	0.483619	0.478754	0.573258	0.531946
		HNSC-HPV- (n=422)	0.390315	0.664183	0.151789	0.428178	0.436274	0.562544	0.519321
		HNSC-HPV+ (n=98)	0.543812	0.749284	0.305778	0.639411	0.645634	0.543701	0.526908
		KIRP (n=290)	0.237375	0.483667	0.0542962	0.206189	0.592602	0.4254	0.366267
		LGG (n=516)	-0.0238525	0.143194	-0.158669	-0.161208	0.389716	0.265148	0.163458
		LIHC (n=371)	0.241828	0.489372	0.242976	0.341034	0.581376	0.382604	0.313914
		LUAD (n=515)	0.12189	0.562271	0.141155	0.413466	0.592828	0.485724	0.361959
		LUSC (n=501)	0.30794	0.60104	0.14293	0.408994	0.461523	0.499615	0.385524
		OV (n=303)	0.34175	0.620019	0.137922	0.327574	0.636617	0.630661	0.394887
		PAAD (n=179)	0.311702	0.329333	0.0481179	0.338104	0.537024	0.3788	0.210087
		PRAD (n=498)	0.156499	0.0582797	-0.0505856	0.087862	0.414339	0.124414	0.127166
		SARC (n=260)	0.350106	0.647699	0.320928	0.503356	0.643657	0.627886	0.534382
		SKCM (n=471)	0.387785	0.712257	0.484799	0.686546	0.752872	0.626116	0.567456
		STAD (n=415)	0.312187	0.417097	-0.0155163	0.260155	0.669315	0.462162	0.377484
			M1 Infiltration (Rho values)
		Cancer Abbreviation	IL12B	IFNG	CCL3	CCL4	CCL5	CXCL9	CXCL10
		BLCA (n=408)	0.432853	0.65247	0.534118	0.622362	0.600776	0.814747	0.789133
		BRCA (n=1100)	0.62183	0.651666	0.247961	0.456853	0.651131	0.798364	0.719889
		BRCA-Basal (n=191)	0.590257	0.69196	0.340681	0.529411	0.638065	0.764256	0.660902
		BRCA-Her2 (n=82)	0.548668	0.455893	0.204374	0.402414	0.451108	0.610249	0.608464
		BRCA-LumA (n=568)	0.632855	0.5738	0.160182	0.363903	0.631452	0.780141	0.680225
		BRCA-LumB (n=219)	0.611954	0.6499	0.205476	0.472337	0.714624	0.795823	0.691459
		CESC (n=306)	0.466301	0.640763	0.388217	0.559565	0.552521	0.846485	0.829847
		COAD (n=458)	0.346579	0.644388	0.415407	0.537956	0.597105	0.805863	0.814038
		ESCA (n=185)	0.248725	0.61915	0.213132	0.421882	0.559113	0.770458	0.763425
		HNSC (n=522)	0.411046	0.677068	0.259165	0.511278	0.493946	0.808965	0.81162
		HNSC-HPV- (n=422)	0.39768	0.714006	0.264201	0.526366	0.528799	0.831417	0.842445
		HNSC-HPV+ (n=98)	0.405013	0.481667	0.195279	0.395271	0.247024	0.661849	0.588389
		KIRP (n=290)	0.313982	0.36209	-0.0475164	0.0998583	0.275617	0.692751	0.671114
		LGG (n=516)	0.0556388	0.126662	-0.104855	-0.0892921	0.424855	0.541024	0.528301
		LIHC (n=371)	0.162177	0.283673	0.0678874	0.171064	0.27302	0.607583	0.578351
		LUAD (n=515)	0.187895	0.676069	0.324256	0.553876	0.620429	0.804756	0.783644
		LUSC (n=501)	0.30658	0.644259	0.305542	0.485231	0.45979	0.739352	0.707789
		OV (n=303)	0.322723	0.699371	0.260482	0.413279	0.630142	0.799191	0.638694
		PAAD (n=179)	0.240025	0.522875	0.151594	0.262906	0.313668	0.706658	0.733575
		PRAD (n=498)	0.38483	0.317076	0.00864453	0.102863	0.247455	0.730946	0.737046
		SARC (n=260)	0.515769	0.588525	0.31425	0.487123	0.594743	0.766231	0.753532
		SKCM (n=471)	0.506245	0.636104	0.325549	0.524684	0.571102	0.739841	0.724814
		STAD (n=415)	0.234209	0.547918	0.218442	0.325315	0.41899	0.713931	0.767273
			M2 Infiltration (Rho values)
		Cancer Abbreviation	IL12B	IFNG	CCL3	CCL4	CCL5	CXCL9	CXCL10
		BLCA (n=408)	0.0631487	0.0415177	0.196036	0.163034	0.114104	0.135177	0.0722281
		BRCA (n=1100)	-0.419405	-0.352743	-0.0491938	-0.222122	-0.479457	-0.419561	-0.304108
		BRCA-Basal (n=191)	-0.304994	-0.215099	0.0105315	-0.120899	-0.288266	-0.257798	-0.24854
		BRCA-Her2 (n=82)	-0.366136	-0.398556	-0.0454392	-0.244588	-0.496501	-0.381243	-0.300312
		BRCA-LumA (n=568)	-0.456979	-0.326288	0.00274393	-0.19731	-0.477904	-0.442857	-0.220002
		BRCA-LumB (n=219)	-0.261462	-0.212317	0.0870417	-0.0182755	-0.326292	-0.298053	-0.139224
		CESC (n=306)	-0.046597	-0.0258972	0.119422	0.0349766	-0.0603112	0.0920369	0.0810893
		COAD (n=458)	0.231919	0.119581	0.29637	0.275879	0.182419	0.284061	0.251405
		ESCA (n=185)	-0.0053848	-0.0385935	0.173394	0.16798	0.0227419	0.133276	0.052792
		HNSC (n=522)	0.113316	0.0658076	0.159637	0.142158	0.0969396	0.138641	0.0979595
		HNSC-HPV- (n=422)	0.233213	0.195625	0.218237	0.259977	0.19598	0.229014	0.203007
		HNSC-HPV+ (n=98)	-0.304599	-0.399045	-0.078617	-0.281028	-0.302794	-0.229246	-0.357152
		KIRP (n=290)	-0.108016	-0.127024	0.374221	0.279953	0.0644706	-0.0443401	0.0919495
		LGG (n=516)	0.017618	0.120231	-0.112731	-0.128833	0.3772	0.341585	0.272088
		LIHC (n=371)	-0.0557352	-0.206819	0.112873	0.0501933	-0.126973	-0.228279	-0.202265
		LUAD (n=515)	-0.0828946	-0.198471	0.128097	-0.0182349	-0.226913	-0.116594	0.0169316
		LUSC (n=501)	0.00703669	-0.104673	0.161193	0.0898317	-0.114803	0.0598982	-0.00484109
		OV (n=303)	-0.0380417	-0.0125242	0.182029	0.176403	0.11032	0.0613765	0.103779
		PAAD (n=179)	-0.0835276	-0.0416137	0.0679723	-0.0233863	-0.161823	0.0355638	0.118802
		PRAD (n=498)	-0.111049	-0.102491	0.0778888	-0.0642817	-0.221764	-0.122989	-0.176072
		SARC (n=260)	0.0245344	-0.164609	0.2086	0.0880118	-0.003407	-0.0583186	0.00407676
		SKCM (n=471)	-0.229749	-0.303049	-0.186735	-0.265428	-0.325737	-0.274353	-0.196476
		STAD (n=415)	-0.0339607	-0.0942529	0.132781	0.0737905	0.0045038	0.0549947	0.0909805

## Sheet: Supplemental figure 1
	Supp Fig 1 Panel a	% Change in weight
	Treatment group	PBS					ENT				NHS-rmIL12 (2ug)					ENT+ NHS-rmIL12 (2ug)				NHS-rmIL12 (0.4ug)					ENT+NHS-rmIL12 (0.4ug)
	Days post tumor implantation	Mouse 1	Mouse 2	Mouse 3	Mouse 4	Mouse 5	Mouse 1	Mouse 2	Mouse 3	Mouse 4	Mouse 1	Mouse 2	Mouse 3	Mouse 4	Mouse 5	Mouse 1	Mouse 2	Mouse 3	Mouse 4	Mouse 1	Mouse 2	Mouse 3	Mouse 4	Mouse 5	Mouse 1	Mouse 2	Mouse 3	Mouse 4	Mouse 5
	7	0	0	0	0	0	0	0	0	0	0	0	0	0	0	0	0	0	0	0	0	0	0	0	0	0	0	0	0
	10	2.46085	-1.37615	8.69565	0.686499	-11.583	-2.41758	-0.851064	-14.0351	-1.92308	-7.94979	-1.98676	0	-2.26244	-0.458716	-8.23529	1.53173	-0.686499	-12.7021	0.873362	-0.966184	-2.37154	-6.06061	-3.4965	-4.88889	-10.7692	-3.00429	-1.30435	-11.6379
	14	3.80313	-3.66972	12.6087	2.51716	-12.7413	-9.89011	-2.55319	-15.3509	-3.36538	-2.92887	8.16777	2.72727	2.71493	1.37615	-7.76471	0.656455	-4.80549	-7.62125	3.05677	3.38164	-3.16206	1.2987	6.29371	-8.88889	-13.4066	-2.14592	-4.34783	-14.2241
	15	3.80313	-3.66972	12.6087	2.51716	-12.7413	-9.89011	-2.55319	-15.3509	-3.36538	-2.92887	8.16777	2.72727	2.71493	1.37615	-7.76471	0.656455	-4.80549	-7.62125	3.05677	3.38164	-3.16206	1.2987	6.29371	-8.88889	-13.4066	-2.14592	-4.34783	-14.2241
	20	2.01342	3.66972	7.82609	4.34783	-9.26641	-12.967	-9.3617	-18.4211	-1.92308	-4.60251	4.19426	1.81818	3.16742	5.50459	-8.70588	-4.59519	-9.38215	-8.08314	-2.18341	0.483092	-3.55731	-0.4329	4.8951	-12	-17.8022	-16.309	-12.1739	-19.8276
	24	6.04027	5.50459	11.7391	6.63616	-10.4247	-14.7253	-8.93617	-19.2982	-1.44231	-0.41841	3.31126	4.54545	4.97738	3.66972	-11.0588	-11.1597	-12.1281	-9.00693	-3.93013	-2.41546	-7.11462	-2.1645	0.699301	-11.5556	-12.5275	-18.0258	-13.0435	-17.6724
	28						10.7692	11.4894	4.82456	13.4615	-0.41841	3.31126	4.54545	4.97738	3.66972	14.3529	11.5974	8.92449	9.46882						17.7778	8.13187	-18.0258	10	-0.862069
	30															16.7059	10.2845	29.5195	9.00693						16.4444	7.69231	-3.00429	9.13043	2.15517
	Supp Fig 1 Panel b	% Change in weight
	Treatment group	PBS	ENT	NHS-rmIL12 (2ug)	ENT + NHS-rmIL12 (2ug)	NHS-rmIL12 (0.4 ug)	ENT+NHS-rmIL12 (0.4ug)
	Mouse 1	6.04027	-14.7253	-0.41841	-11.0588	-3.93013	-11.5556
	Mouse 2	5.50459	-8.93617	3.31126		-2.41546	-12.5275
	Mouse 3	11.7391		4.54545	-11.1597	-7.11462	-18.0258
	Mouse 4	6.63616	-19.2982	4.97738	-12.1281	-2.1645	-13.0435
	Mouse 5	-10.4247	-1.44231	3.66972	-9.00693	0.699301	-17.6724
	Supp Fig 1 Panel c	U/L of ALT
	Treatment group	PBS						ENT						NHS-rmIL12						ENT + NHS-rmIL12						Naive
	Days post tumor implantation	Mouse 1	Mouse 2	Mouse 3	Mouse 4	Mouse 5	Mouse 6	Mouse 1	Mouse 2	Mouse 3	Mouse 4	Mouse 5	Mouse 6	Mouse 1	Mouse 2	Mouse 3	Mouse 4	Mouse 5	Mouse 6	Mouse 1	Mouse 2	Mouse 3	Mouse 4	Mouse 5	Mouse 6	Mouse 1	Mouse 2	Mouse 3	Mouse 4
	21	34	39	66	36	75	45	76	32	65	28	55	42	119	83	60	72	82	52	72	78	67	174	67	78
	25	59	51	82	26	64	31	62	66	132	50	71	50	48	69	43	65	58	31	73	132	70	77	108
	64																			43	33	41	39	65		47	33	42	48
	Supp Fig 1 Panel c	g/dL of Albumin
	Treatment group	PBS						ENT						NHS-rmIL12						ENT + NHS-rmIL12						Naive
	Days post tumor implantation	Mouse 1	Mouse 2	Mouse 3	Mouse 4	Mouse 5	Mouse 6	Mouse 1	Mouse 2	Mouse 3	Mouse 4	Mouse 5	Mouse 6	Mouse 1	Mouse 2	Mouse 3	Mouse 4	Mouse 5	Mouse 6	Mouse 1	Mouse 2	Mouse 3	Mouse 4	Mouse 5	Mouse 6	Mouse 1	Mouse 2	Mouse 3	Mouse 4
	21	4.1	4.2	4.4	3.8	4.2	3.6	4.6	3.7	4	3.9	4	4.1	4.4	4.2	3.9	4.1	4.4	3.9	4.2	4.3	3.9	4	3.2	3.8
	25	3.7	3.4	3.6	3.7	3.6	3.7	4.1	3.7	3.7	4	3.7	3.4	3.7	3.8	3.4	3.6	3.8	3.7	3.2	3.1	3.2	3.1	3
	64																			3.9	4	4	3.9	4.1		3.8	3.9	4	3.7
	Supp Fig 1 Panel c	U/L of Alkaline Phosphotase
	Treatment group	PBS						ENT						NHS-rmIL12						ENT + NHS-rmIL12						Naive
	Days post tumor implantation	Mouse 1	Mouse 2	Mouse 3	Mouse 4	Mouse 5	Mouse 6	Mouse 1	Mouse 2	Mouse 3	Mouse 4	Mouse 5	Mouse 6	Mouse 1	Mouse 2	Mouse 3	Mouse 4	Mouse 5	Mouse 6	Mouse 1	Mouse 2	Mouse 3	Mouse 4	Mouse 5	Mouse 6	Mouse 1	Mouse 2	Mouse 3	Mouse 4
	21	167	167	174	94	155	105	126	81	95	96	110	110	119	103	104	96	90	94	117	166	94	113	77	103
	25	126	97	97	102	73	81	82	82	60	80	64	61	103	91	85	91	77	85	79	76	62	58	59
	64																			87	95	102	90	104		93	87	89	74
	Supp Fig 1 Panel c	g/dL of Protein
	Treatment group	PBS						ENT						NHS-rmIL12						ENT + NHS-rmIL12						Naive
	Days post tumor implantation	Mouse 1	Mouse 2	Mouse 3	Mouse 4	Mouse 5	Mouse 6	Mouse 1	Mouse 2	Mouse 3	Mouse 4	Mouse 5	Mouse 6	Mouse 1	Mouse 2	Mouse 3	Mouse 4	Mouse 5	Mouse 6	Mouse 1	Mouse 2	Mouse 3	Mouse 4	Mouse 5	Mouse 6	Mouse 1	Mouse 2	Mouse 3	Mouse 4
	21	5.8	6	6.3		6.1	5.5	6.5	5.6	5.9	5.8	5.9	5.8	6.2	5.8	5.7		6.4	5.6	6	6	5.9	5.8	6	5.5
	25	5.6	5.3	5.2	5.6	5	5.3	5.7	5.3	5.3	5.4	5.4	5.2	5.5	5.6	5.5	5.3	5.6	5.5	5	4.8	4.9	4.8	4.9
	64																			5.7	6	5.8	5.4	5.8		5.3	5.5	5.8	5.2
	Supp Fig 1 Panel c	U/L of Total CK
	Treatment group	PBS						ENT						NHS-rmIL12						ENT + NHS-rmIL12						Naive
	Days post tumor implantation	Mouse 1	Mouse 2	Mouse 3	Mouse 4	Mouse 5	Mouse 6	Mouse 1	Mouse 2	Mouse 3	Mouse 4	Mouse 5	Mouse 6	Mouse 1	Mouse 2	Mouse 3	Mouse 4	Mouse 5	Mouse 6	Mouse 1	Mouse 2	Mouse 3	Mouse 4	Mouse 5	Mouse 6	Mouse 1	Mouse 2	Mouse 3	Mouse 4
	21	1935		1026		1625	1508	1666	359	1719	1090	905	1342	987	385	791	553	489	664	349		1597	355	391
	25	459	308	360	899	427	259	1070	232	2423	556	346	213	206	361	281	3257	4060	202	748	1081	197	652	940
	64																			285	226	175	526	813		944	311	843	486
	Supp Fig 1 Panel c	mg/dL of Triglycerides
	Treatment group	PBS						ENT						NHS-rmIL12						ENT + NHS-rmIL12						Naive
	Days post tumor implantation	Mouse 1	Mouse 2	Mouse 3	Mouse 4	Mouse 5	Mouse 6	Mouse 1	Mouse 2	Mouse 3	Mouse 4	Mouse 5	Mouse 6	Mouse 1	Mouse 2	Mouse 3	Mouse 4	Mouse 5	Mouse 6	Mouse 1	Mouse 2	Mouse 3	Mouse 4	Mouse 5	Mouse 6	Mouse 1	Mouse 2	Mouse 3	Mouse 4
	21		152	137		136	200	121	97	97	75	115	91	122	119	103	15	95	92	78	120	64	74	31	95
	25	123	221	157	164	132	159	185	165	244	177	164	202	198	125	206	151	152	155	99	109	188	142	137
	64																			92	107	112	145	108		185	154	133	136
	Supp Fig 1 Panel c	mmol/L of Calcium
	Treatment group	PBS						ENT						NHS-rmIL12						ENT + NHS-rmIL12						Naive
	Days post tumor implantation	Mouse 1	Mouse 2	Mouse 3	Mouse 4	Mouse 5	Mouse 6	Mouse 1	Mouse 2	Mouse 3	Mouse 4	Mouse 5	Mouse 6	Mouse 1	Mouse 2	Mouse 3	Mouse 4	Mouse 5	Mouse 6	Mouse 1	Mouse 2	Mouse 3	Mouse 4	Mouse 5	Mouse 6	Mouse 1	Mouse 2	Mouse 3	Mouse 4
	21	2.63					2.58	2.65	2.41	2.48	2.49		2.47	2.62	2.57	2.62		2.59	2.58	2.47		2.52	2.45	2.47
	25	2.47	2.34	2.45	2.51	2.36	2.46	2.5	2.39	2.36	2.39	2.45	2.45	2.37	2.4	2.4	2.45	2.42	2.4	2.36	2.32	2.29	2.22	2.33
	64																			2.46	2.39	2.45	2.44	2.49		2.47	2.48	2.43	2.38
	Supp Fig 1 Panel c	mg/dL of BUN
	Treatment group	PBS						ENT						NHS-rmIL12						ENT + NHS-rmIL12						Naive
	Days post tumor implantation	Mouse 1	Mouse 2	Mouse 3	Mouse 4	Mouse 5	Mouse 6	Mouse 1	Mouse 2	Mouse 3	Mouse 4	Mouse 5	Mouse 6	Mouse 1	Mouse 2	Mouse 3	Mouse 4	Mouse 5	Mouse 6	Mouse 1	Mouse 2	Mouse 3	Mouse 4	Mouse 5	Mouse 6	Mouse 1	Mouse 2	Mouse 3	Mouse 4
	21	26					17	20	21	22	19		15	17	20	18		22	15	17		19	25	31	18
	25	14	12	14	11	15	14	21	19	23	27	21	19	18	13	20	18	19	19	19	17	20	20	16
	64																			13	12	15	14	14		20	14	14	18
	Supp Fig 1 Panel c	mg/dL of Uric acid
	Treatment group	PBS						ENT						NHS-rmIL12						ENT + NHS-rmIL12						Naive
	Days post tumor implantation	Mouse 1	Mouse 2	Mouse 3	Mouse 4	Mouse 5	Mouse 6	Mouse 1	Mouse 2	Mouse 3	Mouse 4	Mouse 5	Mouse 6	Mouse 1	Mouse 2	Mouse 3	Mouse 4	Mouse 5	Mouse 6	Mouse 1	Mouse 2	Mouse 3	Mouse 4	Mouse 5	Mouse 6	Mouse 1	Mouse 2	Mouse 3	Mouse 4
	21	6	5.3	2.3		6.5	6.8	0.9	4.4	1.4	4.7	3.7	1.9	1.7	2.7	1.4		1.9	3.7	1.6	1.2	0.7	0.8	0.9	2
	25	1.1	3.2	1.6	1.5	1.9	3.1	2.5	0.5	0.6	0.4	2.8	0.4	1	1.1	2.4	1.7	1.7	2	0.3	0.6	0.7	0.5	0.8
	64																			3	2.6	1.5	1.5	0.7		3	3.4	1.6	3.6
	Supp Fig 1 Panel c	mmol/L of Chloride
	Treatment group	PBS						ENT						NHS-rmIL12						ENT + NHS-rmIL12						Naive
	Days post tumor implantation	Mouse 1	Mouse 2	Mouse 3	Mouse 4	Mouse 5	Mouse 6	Mouse 1	Mouse 2	Mouse 3	Mouse 4	Mouse 5	Mouse 6	Mouse 1	Mouse 2	Mouse 3	Mouse 4	Mouse 5	Mouse 6	Mouse 1	Mouse 2	Mouse 3	Mouse 4	Mouse 5	Mouse 6	Mouse 1	Mouse 2	Mouse 3	Mouse 4
	21	115	117	115	116	114	112	117	116	120	116	117	118	115	116	115	117	116	114	118	121	117	119	119	118
	25	111	111	110	111	110	112	114	114	116	113	115	112	114	113	112	112	113	111	117	116	117	120	116
	64																			119	116	117	114	118		115	114	112	115
	Supp Fig 1 Panel c	mg/dL of Inorganic Phosphorous
	Treatment group	PBS						ENT						NHS-rmIL12						ENT + NHS-rmIL12						Naive
	Days post tumor implantation	Mouse 1	Mouse 2	Mouse 3	Mouse 4	Mouse 5	Mouse 6	Mouse 1	Mouse 2	Mouse 3	Mouse 4	Mouse 5	Mouse 6	Mouse 1	Mouse 2	Mouse 3	Mouse 4	Mouse 5	Mouse 6	Mouse 1	Mouse 2	Mouse 3	Mouse 4	Mouse 5	Mouse 6	Mouse 1	Mouse 2	Mouse 3	Mouse 4
	21	5		6			4.8	8.6	6.7	7.6	6.6		8.3	7	6.5	7.9	6.8	7.7	6.8	6.5		8.7	8.8	8.8	6.7
	25	9.5	7.4	9.4	8.5	7.6	6.9	7.5	8.3	7.7	9.3	6.8	9.1	6.3	6.2	7.8	7.9	8.2	6.5	8.5	9.7	7.2	6.3	6.6
	64																			5.6	7.2	6.3	7.1	9		5.4	5.1	5.6	5.6

## Sheet: Supplemental Figure 2
		Supp Fig 2 Panel a and b	Individual tumor volumes (mm3)
		Treatment group	PBS									ENT									NHS-rmIL12								ENT+NHS-rmIL12										ENT cont										ENT+NHS-rmIL12cont
		Mouse Identification #	mouse 1	mouse 2	mouse 3	mouse 4	mouse 5	mouse 6	mouse 7	mouse 8	mouse 9	mouse 1	mouse 2	mouse 3	mouse 4	mouse 5	mouse 6	mouse 7	mouse 8	mouse 9	mouse 1	mouse 2	mouse 3	mouse 4	mouse 5	mouse 6	mouse 7	mouse 8	mouse 1	mouse 2	mouse 3	mouse 4	mouse 5	mouse 6	mouse 7	mouse 8	mouse 9	mouse 10	mouse 1	mouse 2	mouse 3	mouse 4	mouse 5	mouse 6	mouse 7	mouse 8	mouse 9	mouse 10	mouse 1
		Days post tumor implant
		0	0	0	0	0	0	0	0	0	0	0	0	0	0	0	0	0	0	0	0	0	0	0	0	0	0	0	0	0	0	0	0	0	0	0	0	0	0	0	0	0	0	0	0	0	0		0
		7	15.79	60.87	79.39	80.13	56.95	59.81	19.2	24.38	54.48	70.16	70.91	44.47	60.04	38.36	85	87.97	12.08	90.56	88.55	73.99	90.62	78.2	56.55	48.34	105.92	44.46	64.38	55.16	27.73	40.44	38.53	90.8	79.79	53.08	76.35	58.34	86.1	82.11	59.91	46.61	47.85	67.75	43.8	61.9	61.3		43.87
		14	217.16	185.58	127.8	208.13	309.12	290.9	40.73	129.1	176.74	165.31	66.03	143.78	271.18	4	95.66	146.87	37.35	283.13	339.11	218.51	130.36	206.31	187.22	122.05	290.46	173.86	68.34	206.83	90.95	64.2	84.86	185.75	277.63	208.46	223.82	260.04	184.82	109.99	281.43	84.14	53.29	188.45	211.4	195.92	93.41		167.54
		18	670.22	312.37	308.4	448.24	608.28	710.43	111.36	285.48	412.02	147.58	104.66	264.43	465.69	0	131.58	316.88	33.21	408.86	637.9	526.95	256.79	446.48	492.47	314.39	784.78	407.46	75.39	200.79	98.03	4	62.7	299.34	500.87	374.59	366.96	403.04	353.18	117.36	455.91	344.4	84.77	315.18	394.46	229.98	42.27		108.22
		20	865.02	537.07	410	611.46	925.7	1062.88	184.82	362.83	580.75	220.93	106.83	341.53	695.85	0	144.07	453.92	4	586.76	738.41	619.43	347.82	497.47	555.21	363.15	914.18	501.24	44.76	264.5	81.62	0	4	365.94	637.85	530.42	455.42	555.91	430.76	141.77	634.34	429.76	144.82	407.25	518.93	231.95	42.51		104.68
		24	1485.91	1024.23	682.36	1167.93	1509.87	1553.57	432.34	676.5	1081.57	389.07	118.78	737.38		0	73.54	604.62	36.09	865.28	1210.75	1099.73	677.96	804.42	1056.93	672.65	1376.34	1053.06	4	290.39	58.09	0	20.36	298.47	649.63	666.46	527.24	694.09	566.47	190.97	1106.96	550.88	238.26	742.95	822.48	222.44	4		52.19
		27		1531.61	921.34	1537.3			690.36	959.95	2120.78	555.51	59.26	1427.87	993.38	0	71.12	897.57	4	1329.8	1674.32	1495.74	1267.23	1392.55	1570.11	1211.65	1857.57	1513	0	107.35	4	0	0	163.74	614.18	577.1	270.43	510.32	941.71	268.48	1546.2	678.25	438.21	1011.33	1115.82	290.13	0		0
		31			1509.33				1199.81	1482.52		745.01	70.79		1901.97	0	0	1541.98	4	1847.45			1753.33	1856.07		1765.3			0	4	0	0	0	31.52	439.73	546.56	116.81	232.89	1359.71	355.43		1079.58	658.8	1306.37	1650.46	359.09	0		0
		34							1537.66			1245.62	87.92			0	0		4										0	0	0	0	0	0	353.22	275.49	66.29	109.31	1604.95	337.6		1131.95	1002.23	1887.17		588.51	0		0
		38										1741.39	376.88			0	0		51.35										0	0	0	0	0	0	57.48	63.73	0	4		596.53		1639.81	1471.21			961.18	0		0
		41											591.22			0	0		156.81										0	0	0	0	0	0	0	0	0	0		1013.87						1260.04	0		0
		45											1185.23			0	0		464.85										0	0	0	0	0	0	0	0	0	0		1473.25						1749.11	0		0
		48											1345.61			0	0		703.28										0	0	0	0	0	0	0	0	0	0									0		0
		Supp Fig 2 Panel a and b	Survival
		Mouse Identification #	Days post tumor implant	PBS	ENT	NHS-rmIL12	ENT+NHS-rmIL12	ENT cont	ENT+NHS-rmIL12 cont	ENT late	ENT+NHS-rmIL12 late
		Mouse 1	24	1
		Mouse 2	27	1
		Mouse 3	31	1
		Mouse 4	27	1
		Mouse 5	24	1
		Mouse 6	24	1
		Mouse 7	34	1
		Mouse 8	31	1
		Mouse 9	27	1
		Mouse 1	38		1
		Mouse 2	52		1
		Mouse 3	27		1
		Mouse 4	31		1
		Mouse 5	60		0
		Mouse 6	60		0
		Mouse 7	31		1
		Mouse 8	60		0
		Mouse 9	31		1
		Mouse 1	27			1
		Mouse 2	27			1
		Mouse 3	31			1
		Mouse 4	31			1
		Mouse 5	27			1
		Mouse 6	31			1
		Mouse 7	27			1
		Mouse 8	27			1
		Mouse 1	60				0
		Mouse 2	60				0
		Mouse 3	60				0
		Mouse 4	60				0
		Mouse 5	60				0
		Mouse 6	60				0
		Mouse 7	60				0
		Mouse 8	60				0
		Mouse 9	60				0
		Mouse 10	60				0
		Mouse 1	34					1
		Mouse 2	45					1
		Mouse 3	27					1
		Mouse 4	38					1
		Mouse 5	38					1
		Mouse 6	34					1
		Mouse 7	31					1
		Mouse 8	45					1
		Mouse 9	60					0
		Mouse 1	60						0
		Mouse 2	60						0
		Mouse 3	60						0
		Mouse 4	60						0
		Mouse 5	60						0
		Mouse 6	60						0
		Mouse 7	60						0
		Mouse 8	60						0
		Mouse 1	27							1
		Mouse 2	31							1
		Mouse 3	27							1
		Mouse 4	27							1
		Mouse 5	31							1
		Mouse 6	31							1
		Mouse 7	41							1
		Mouse 8	27							1
		Mouse 9	24							1
		Mouse 10	27							1
		Mouse 1	27								1
		Mouse 2	31								1
		Mouse 3	31								1
		Mouse 4	60								0
		Mouse 5	38								1
		Mouse 6	60								0
		Mouse 7	60								0
		Mouse 8	27								1
		Mouse 9	31								1
		Supp Fig 2 Panel c: EMT6	EMT6 Survival
		Mouse Identification #	Days post tumor implant	Naive	PBS	ENT	NHS-rmIL12	ENT+NHS-rmIL12
		Mouse 1	21	1
		Mouse 2	25	1
		Mouse 3	25	1
		Mouse 4	25	1
		Mouse 1	40					0
		Mouse 2	40					0
		Mouse 3	40					0
		Mouse 4	40					0
		Mouse 5	40					0
		Mouse 6	40					0
		Mouse 7	40					0
		Mouse 8	40					0
		Mouse 9	40					0
		Mouse 10	40					0
		Mouse 11	40					0
		Mouse 12	40					0
		Mouse 13	40					0
		Mouse 14	40					0
		Mouse 15	40					0
		Mouse 16	40					0
		Mouse 17	40					0
		Mouse 1	40		0
		Mouse 1	40			0
		Mouse 2	40			0
		Mouse 3	40			0
		Mouse 1	40				0
		Supp Fig 2 Panel c: CT26	CT26 Survival
		Mouse Identification #	Days post tumor implant	Naive	ENT+NHS-rmIL12
		Mouse 1	16	1
		Mouse 2	21	1
		Mouse 3	21	1
		Mouse 4	21	1
		Mouse 5	16	1
		Mouse 1	30		0
		Mouse 2	30		0
		Mouse 3	30		0
		Mouse 4	30		0
		Supp Fig 2 Panel c: MC38	MC38 Survival
		Mouse Identification #	Days post tumor implant	naive	PBS	Combo
		Mouse 1	22	1
		Mouse 2	24	1
		Mouse 3	24	1
		Mouse 1	50		0
		Mouse 2	31		1
		Mouse 1	50			0
		Mouse 2	50			0
		Mouse 3	50			0
		Mouse 4	50			0
		Mouse 5	50			0
		Mouse 6	50			0
		Mouse 7	50			0
		Supp Fig 2 Panel d	EMT6 rechallenge Survival
		Mouse Identification #	Days post tumor implant	Naive	No Depletion	CD8 Depletion
		Mouse 1	27	1
		Mouse 2	27	1
		Mouse 3	27	1
		Mouse 4	27	1
		Mouse 5	31	1
		Mouse 1	50		0
		Mouse 2	50		0
		Mouse 3	50		0
		Mouse 4	50		0
		Mouse 5	50		0
		Mouse 1	50			0
		Mouse 2	27			1
		Mouse 3	27			1
		Mouse 4	27			1
		Mouse 5	27			1
		Mouse 6	27			1
[truncated: 27 more columns]

[truncated: 4 more sheets: Supplemental Figure 3, Supplemental Figure 4, Supplemental figure 6, Supplemental Figure 7]
